# Supplementary material for: Identification of shared oxidative stress related hub genes in NAFLD and atherosclerosis using bioinformatics and machine learning
Source: Sci Rep. 2026 Jan 5;16:4644. doi: 10.1038/s41598-025-34958-5 (PMC12868795; doi:10.1038/s41598-025-34958-5)
Supplement: Supplementary file 1 — Supplementary Material 1 [file 41598_2025_34958_MOESM1_ESM.xlsx]

## Sheet: Sheet1
Supplementary Table 1: List of the OS genes extracted from the GeneCards with a relevance score ≥ 7
Gene Symbol
KIT
NDUFA13
MAPK13
TNFSF4
LEPQTL1
MIR185
ALS3
ALS7
OXTR
DHFR
ACACA
GPX8
BGLAP
TAZ
MAPK12
YBX1
SFXN4
SLC4A1
HPSE
RPTOR
MTA1
CD274
ENDOG
BMP4
MTTP
TCF7L2
TLR6
VDR
CPQ
NFU1
GADD45G
FMO4
BBC3
AREG
HK1
PIK3R2
ATG5
POU5F1
SIRT6
MIR214
JAZF1
FADD
BCL2A1
IL11
SELENOT
MAP3K11
CYP4F2
MIR24-2
ASPA
ROCK1
NEDD8
GAA
ATP5PD
PEPD
CAPN2
PTPRC
CYP20A1
MKI67
SORL1
MIR210
SORD
MUC5AC
ALDH3A2
CHCHD2
PLD1
C5
MIR222
TNFRSF11B
TNFRSF10A
FABP1
PFKM
PYCR2
IL6R
SUMO1
TEK
SLC7A1
FIG4
GLT8D1
LBR
CXCL16
OSM
GRIN1
DYRK1A
MIR181A2
DNM2
TACO1
GIGYF2
C5AR1
ALDH3B1
CCR7
MUC1
CANX
ADH1A
FRZB
EEF2
ZFAND1
UBQLN4
PKD1
MIR200C
TNIP1
SCN4B
IL16
H3C14
ARNT
CYP19A1
SDC1
CACNA2D1
AQP1
CDC25C
ACTN4
BSG
LYRM4
KL
ANXA11
AVP
ABCC3
MRAP
FANCD2
FIS1
PGAM5
CAMKK2
CFAP410
VIPR1
ADRB3
RTN4
MIR19A
FAAH
GLA
PDE4A
TARS2
CX3CR1
NOD2
SFTPB
LANCL1
CD38
FECH
TPPP3
IL1RAPL2
TP53INP1
ENC1
PEX5
IKBKG
FYN
ABCG2
MIR199A1
UCN2
CD46
KIAA0319L
MIR184
CXCL2
GPX5
CD28
YAP1
GADD45B
EIF2AK4
NEK1
HDAC9
ACAD8
MIR203A
ADAM10
MT-CO3
RAG2
C3
HRH2
VEGFC
SLC8A1
MRPS34
FCGR3A
IL12B
CIITA
SIAH1
MIR23B
SET
MIR92A1
MMD
ITGA2
TLR5
PHYH
HSPG2
PRDM10
RBP4
DYNC1H1
HPRT1
SPARC
SELENOK
MAPK8IP1
TFEB
TAT
HDAC2
VNN1
MIR142
GDF15
SORCS2
MIR152
SELENOP
ADSL
NEFL
HPX
OTC
LCAT
RYR3
ISG15
MAP3K1
BCR
SLC25A1
EPHA4
MAPKAPK5
ACTG1
CLIC1
SLC7A11
TLR8
NCF4
DGKQ
IFNAR1
MMP8
CDKN2B
TOP1
ACO2
MIR25
CUL3
DUOX1
CAMK4
CUL1
CYB5A
IGF2BP2
UBE2D2
FAM120A
AQP4
PDGFB
MIR27A
KCNE2
HAMP
BACH2
PPP5C
AURKA
TLR7
PTPA
WRN
TTPA
RARA
UCN
PKP2
KCNT1
ATXN8OS
PARK10
PARK16
PARK21
MGMT
LIN28B
SMPD1
GRM1
DMPK
PYCR1
UTRN
MIR148B
FOXJ1
MIR144
CCR5
SLC40A1
ITGB3
CCL11
MECOM
MIR20A
DUSP19
VASP
HAO1
MIR9-1
FH
CYP21A2
CACNA1A
BRAF
NOSIP
KLRK1
ESR2
PIK3C3
VTN
IL33
CXCR1
PRKCG
TALDO1
DECR1
NR1H2
HBEGF
AKAP9
MIR34C
MSR1
RPA1
RCAN1
FTH1
CYP11A1
CHGA
PLCB1
SENP3
RRM2B
PDK1
SNCB
MIR107
MIR181C
CAPN3
RNASE3
PRPH
CFI
LAMP1
BLOC1S1
PML
CCK
TIMP2
TRAF2
STIP1
NOSTRIN
MYLK
GSTM5
TPK1
SLC2A4
HLA-A
UNG
IL3
RORA
MDH1
RUNX2
SCARA3
PDIA3
DDC
GSTM4
PIGA
BRCA2
UNC13A
VPS13C
TNFSF11
CYP2C8
SERPINF1
DYSF
PSIP1
TPI1
PDGFRB
CAMK2G
EPHX2
CR1
CYP3A5
AGRN
NR2C2
XRCC6
PPP3CA
UBQLN1
FOXO4
MAPK7
NES
FTL
BACH1
SCGB1A1
FMO2
APC
MYD88
HERPUD1
CYP17A1
TYRP1
XRCC5
FKBP1B
MMP14
TMEM161A
ALOX15
SOX2
ASL
CCNF
DIABLO
MMP7
TRPV4
PGK1
NDUFA1
IL23A
ATXN1
JUNB
HSPA14
CD86
GAL
FGF7
SCP2
BCL6
SULT1A3
GADD45A
GSN
MDH2
IL2RB
ABCC8
PPIG
MCU
MLYCD
CHMP2B
UBC
MSN
PTPN3
NTF4
SLC19A3
CCNB1
FMR1
HSPA6
HK2
SELL
PRKCZ
PTGIS
ZC3H12A
AHR
GLS
PPOX
NCAM1
RETN
B2M
CD55
VKORC1L1
SLC25A27
EDNRB
PF4
SMAD2
SOCS1
BLK
PYGM
CDK6
MICB
PPARD
UBQLN2
HYOU1
TACR1
BDKRB2
ADRB1
CTTN
DEPDC5
MIR106B
NQO2
ABCC2
SREBF1
SERPINH1
H2BC21
LPA
VCL
MIR145
MIR143
FASN
CASP4
CD34
KRT18
CTSG
SLC11A2
ODC1
TNFRSF10B
CHEK1
SFTPD
CD69
PDLIM4
GH1
LPL
HNF1A
SCARB1
PTX3
RAD51
EZH2
COX15
LGALS1
GRIN2A
VAPB
ELAVL1
HRH1
ATR
PNKP
GFER
CDH5
MIR24-1
ABCA1
DAXX
CDH2
GZMB
CALB2
MUTYH
ERCC8
DDAH1
NDUFS7
NDUFS6
ERO1A
DSP
NDUFA10
SUMO2
NRAS
IGF2BP1
CXCL9
SLC18A2
PIK3C2A
BCL2L11
STK4
HNF4A
ALOX12
GLS2
CFH
F8
DNAJB1
TBK1
ITIH4
LRPPRC
XRCC1
TP73
ANGPT2
AOX1
NEAT1
NME1
DES
TRPA1
TGFA
MAP3K7
EPX
PLG
INSR
RHOD
GP1BA
LGALS3
CYC1
BAG3
PARK12
STAT4
NR1H4
DNAH8
MT-ND6
NDUFA9
FCGR2B
CSK
STK24
AR
GYG1
PRKD2
PPIA
CDK4
TPT1
COA8
IRF5
F5
SCO2
PKM
GLO1
MYH6
MME
FOXM1
ACOX2
JAK1
H19
NDRG1
PEX11B
ERBB2
FKBP5
MIR133B
TPM1
MIR221
VHL
IL2RA
MSH2
C4A
RAB5A
PLAUR
NEIL1
SPR
LCK
MSRB3
GLE1
TAF15
GFM2
SETX
ADAMTS13
GHRL
KCNMA1
MIR125A
H2AX
FOXP3
KRT8
PLA2G2A
BRF2
MIR200B
FKRP
ADPRS
H4-16
ALAD
MIR181A1
MT-ND4
NDUFB9
IGF2
ACTN2
ISCU
XIAP
CFLAR
GSTA2
NLRP3
QDPR
CASP2
SRF
PKLR
TYMP
SCO1
PTS
THBS1
SYP
TYK2
GRN
OPTN
GRIA1
PIK3CB
IKBKB
CEBPB
CD80
C4B
PPP1R15A
ACSL4
EIF2B3
PLA2G4A
TUBA1B
STK11
MMP3
GRM5
DRD3
SMARCA4
NTRK1
ECE1
LYN
ELK1
ALDH3A1
PDCD1
CCS
SIL1
IL5
PSEN2
ARG2
IDO1
DYNLL1
MTR
PDIA2
SLPI
SLC1A1
EIF2B4
ADAM17
CAMP
CYP2A6
HDAC1
CD79A
CYP27A1
RXRA
PTPN1
EP300
CXCR3
NAT2
EDNRA
PFN1
MT-ND3
NTHL1
KCNJ2
NRG1
CHCHD10
BECN1
CLEC4A
COQ2
EIF4EBP1
SGK1
ANGPT1
SOCS3
UCP1
MIR93
AIF1
IL15
TRIM21
LTA
NAMPT
MIR29A
MFN2
CALM2
TIA1
RELA
NGFR
TRAP1
HGF
GAP43
MIR433
SLC6A2
CD4
MYO9A
PENK
EPRS1
CDH1
CFTR
RPS6KA5
PVALB
MRPL44
CTSB
NTS
ERBB4
EIF4G1
KLF4
CYP2B6
ACE2
SESN1
NRF1
PECAM1
KLF2
GSS
EIF2AK1
FLT1
RPS6KB1
OXA1L
ATXN3
HLA-B
ATF3
RAF1
MALAT1
ADA
MAPK11
GRIN2B
ANXA2
COX6B1
HMGCL
CXCR4
CXCL10
MMP13
MIR122
STK39
GCLM
TLR3
BAD
TBP
CCN2
TJP1
ALDH9A1
BIRC5
FCGR3B
PDGFRL
NLRP1
KCNE1
GAD1
ENO2
PEX12
CDKN1B
GJA1
HSPA1B
LOC111365141
FGF1
DRD4
IRF1
ATF2
CDK1
RNF112
HMGCR
DHCR24
NTRK2
CXCL1
AHSP
NDUFA6
PLCG1
IRAK1
FMO1
HSP90AB1
ITGAL
AKT2
FDXR
MIR126
CCR6
KIF1B
DSPP
CCNA2
CPOX
ALDH1A1
HSPB2
CNTF
MT3
SDHAF2
EPAS1
LONP1
ABCC1
SETD2
E2F1
MTFMT
CALB1
MBP
S100A9
NDUFS1
IGF1R
CHUK
DNASE1
IFNB1
VIM
ANK2
MAP2K7
CR2
DLG4
DRD1
PCNA
ADCY10
PLAT
TSC1
ELN
MBL2
BMP2
LCN2
GLUD1
TNFSF10
DMD
MCL1
NOL3
CST3
CBS
NDUFS8
CHKA
DDAH2
NTF3
ACTB
PRKAB1
STUB1
FCGR2A
ITGB2
MATR3
APOB
STK25
TLR9
CSF2
APAF1
PDYN
OPRD1
TNFAIP3
ABCB1
TGM2
ACTA1
MIR23A
GRB2
HSD17B10
MRPS14
MIR132
LTF
CCL4
NDUFS2
BTD
IFNA1
RB1
SMAD4
MAP2K6
SRXN1
LPO
HBA1
IRS1
SLC17A5
KCNQ1
HTR2C
ENO1
LAMP2
ITGB1
SERPINA1
S100B
LOC110973015
REST
PIK3R1
CDC42
CXCL12
DAO
BAK1
HCRT
ADORA2A
MTHFR
CSF3
BRCA1
GNAS
SIGMAR1
IREB2
TGFBR1
CARS2
CALM3
MAP2
MIF
CTSD
MAPKAPK3
PAH
OXR1
CACNB4
PXN
HTR3A
IGF2R
CASP7
GSTO2
ANG
EPHA3
PTPN22
MRPS16
GLUD2
CREBBP
SLC25A13
SIRT3
GSTA4
IDH2
TOR1A
DCTN1
MIR17
C12orf65
EPHX1
TGFBR2
BCHE
ERCC6
NFE2L1
EIF2AK2
ADM
H2AC18
COL2A1
TRPV1
VIP
SYK
A2M
ALOX5
CD44
IAPP
PRKCA
SNCAIP
S100A8
NAGS
HNRNPA1
ATP13A2
SLC25A3
DAPK1
TTR
EIF4E
DLST
CRYAA
UBE2L3
NEFH
G3BP1
ADH1C
DNMT1
MRPS22
TFAM
OSGIN2
CCL3
SCN4A
UCHL1
MIR195
FGFR1
OXT
MIR34A
AKR1A1
OPA1
VARS2
SLC1A2
CRHR1
POR
PRKG1
TGFB3
KCNJ5
BACE1
SNTA1
DRD5
SERPINA3
HSPA9
SCN2A
AMPD1
TNFRSF1B
ITPR1
TSFM
MT-TK
MIR223
TGFB2
UCP3
IDH1
CSF1
DNM1L
MET
TSC2
PLA2G6
PGD
KCNH2
HMOX2
PPIF
EHHADH
TXNRD2
AKR1B1
GSTM2
MAP2K3
NGB
MMP1
NCF1
MECP2
NPPB
SIRT2
STAT1
ECHS1
AOC3
H6PD
FGF2
GPX2
GLRX2
OSER1
GSTM3
KRIT1
SDHAF1
OPRM1
SESN2
APOH
VDAC1
REN
SST
ADRB2
NR3C2
GSK3B
KRAS
MYC
ADH5
HTR1A
FXN
NPPA
PTK2
CPT1B
HLA-DRA
UGT1A1
PRKD1
CYB5R3
GPX4
GPT
FMO3
F3
TFRC
JAK2
MT-TL1
IL1R1
MAP2K1
MT-CO2
ATP2A2
PLA2G7
CD40
MAP2K4
GSTO1
TPH1
BCL2L1
ACHE
CRAT
GCLC
NFKBIA
SGCB
IL4
UCP2
NR4A2
EGR1
IL17A
LOC110806262
TRMT10C
PNPT1
CDKN2A
PTK2B
CCL5
NPM1
ETS1
PRODH
ACO1
EEF1A1
OGDH
TAC1
CASP1
CYP11B2
NDUFAF2
PRKCD
SLC5A7
SMAD3
ENG
GLUL
HSD17B4
RAC2
MT-ND2
PON3
ATXN2
PTEN
TSPO
ELANE
SDHC
TUFM
ERN1
POMC
DBH
CYP2C9
GPX7
P4HB
FUS
MT-ND5
FASLG
HLA-DRB1
MIR155
TF
CHKB
CDK2
CD36
HFE
ACP1
GSTA1
NOTCH1
DUSP1
PRDX4
PTPN11
AGTR1
HSP90B1
SLC18A3
FN1
PRKCB
CNR1
TREM2
NDUFV2
GLRX
ITGAM
TECRL
IL1RN
CACNA1S
HTT
PLAU
TIMP1
CDK5
CALR
MGST1
SUOX
PTGS1
CYP2C19
TREX1
TTN
DLD
ADCYAP1
CS
TXNIP
IL18
GCDH
APOA1
CYGB
CCND1
PDHA1
ASS1
LRRK2
HTR2A
DRD2
SLC6A3
MAPKAPK2
ARG1
GGT1
SLC25A4
NPY
GBA
BMP6
HSPD1
CYP1B1
NOX1
HP
LEP
BLVRB
NOS1AP
FARS2
HRAS
CALCA
RAC1
SNAP25
PRKAA2
PRKAA1
EPO
MSRB2
LOX
NDUFB8
PDE5A
CRYAB
EGFR
RPS27A
MDM2
THBD
NDUFV1
CTLA4
MIR22
MAPK9
NGF
IL2
SRC
CREB1
ATF6
MIR146A
TLR2
ATM
SDHD
IL1A
NDUFS3
MT-ATP6
MT-CYB
CDKN1A
OSGIN1
SLC1A3
ATF4
GTPBP3
RHOA
PPARA
ABL1
KDR
SPP1
ACAD9
AGT
TRPM2
GSTT1
PIK3CA
PRDX1
HMGB1
CLU
PIK3CG
CDKN3
HBB
NDUFA12
SELP
ATP5F1A
SERPINE1
C1QBP
PRDX3
TXNRD1
SLC22A5
MSRB1
AGER
PRL
LDLR
CTNNB1
TRDN
CASQ2
PC
CALM1
ETFB
SHC1
COMT
ANXA5
MMP2
TH
SELE
STAT3
NUDT1
MT-CO1
MIR21
EIF2S1
EIF2AK3
TNFRSF1A
TERT
IL13
GDNF
SLC2A1
FAS
SOD3
MB
MT-ND1
SDHA
CYP1A2
SDHB
NR3C1
MMP9
TXN2
OXSR1
HSPA8
C9orf72
GFAP
IGF1
TPO
EGF
MYH7
MSRA
CYP2E1
GCH1
ELAC2
MAOB
PRDX6
CYP1A1
PINK1
GPX3
ACADL
SP1
NOX4
CASP9
F2
ETFA
PPARG
HTRA2
ADIPOQ
CYP3A4
ALDH2
FOXO3
COX5A
SELENON
OGG1
KNG1
MTOR
CHAT
ABCD1
MTO1
TLR4
BAX
PRDX2
POLG
MAPK3
VCAM1
HSF1
NCF2
PRNP
FOS
MAOA
APOE
HIF1A
CACNA1C
CASP8
LMNA
XBP1
CRH
PPARGC1A
CAV1
PON2
BCL2
TARDBP
MAPK10
HSPA1A
ACE
APEX1
OLR1
ESR1
MAP3K5
VCP
AIFM1
ICAM1
CP
SCN5A
HSPB1
BDNF
NFKB1
PRDX5
HBG2
CAV3
TYR
KEAP1
GSTM1
AARS2
FOXO1
PSEN1
DDIT3
GSTP1
CPT1A
SLC25A20
GPX1
SQSTM1
ETFDH
HSPA5
ACOX1
CYP2D6
VWF
NDUFS4
GAPDH
MAPT
PARP1
VEGFA
RYR2
CCL2
HADHB
RYR1
CYBB
GFM1
HSPA4
PTGS2
SNCA
IFNG
NQO1
HSP90AA1
EDN1
TGFB1
JUN
CYBA
CXCL8
CRP
ALB
SIRT1
ACADS
HADH
AKT1
INS
IL10
ACADVL
TXN
CASP3
G6PD
MAPK1
SLC6A4
ACADM
IL1B
CYCS
MAPK8
HADHA
PRKN
IL6
PON1
PARK7
GSR
XDH
APP
MAPK14
MPO
SOD2
CPT2
NFE2L2
TP53
NOS1
HMOX1
TNF
CAT
NOS2
SOD1
NOS3
