# Supplementary material for: Identification of shared oxidative stress related hub genes in NAFLD and atherosclerosis using bioinformatics and machine learning
Source: Sci Rep. 2026 Jan 5;16:4644. doi: 10.1038/s41598-025-34958-5 (PMC12868795; doi:10.1038/s41598-025-34958-5)
Supplement: Supplementary file 2 — Supplementary Material 2 [file 41598_2025_34958_MOESM2_ESM.xlsx]

## Sheet: UP
Supplementary Table 3: Upregulation of Co-DEGs in NAFLD and AS
Only GSE100927-Up	Only GSE89632-UP	Only OS-genes	GSE100927-Up AND GSE89632-UP NOT OS-genes	GSE100927-Up AND OS-genes NOT GSE89632-UP	GSE89632-UP AND OS-genes NOT GSE100927-Up	GSE100927-Up AND GSE89632-UP AND OS-genes
CCL18	CYP7A1	KIT	ACP5	MMP9	FMO1	TREM2
IGLL5	LOC730417	NDUFA13	CEBPA	SPP1	CRYAA	CX3CR1
IBSP	C10ORF140	TNFSF4	ITGB7	CCL3	NAGS	TLR7
IGLL1	GCK	LEPQTL1	LTB	MMP7	OSGIN1	HBB
MMP12	AKR1B10	MIR185	CD163L1	IL1RN	BRCA1	IL2RB
CHI3L1	NAT8B	ALS3	TMEM37	CCL4	NOL3	LCK
APOC1	RTP3	ALS7	TNFAIP8L2	APOE	TNFSF10	CXCL9
CCL3L3	KRT222	OXTR	TBC1D2	MMP1	CPOX	PRKCZ
LILRB4	SLC25A34	DHFR	CARD9	PLA2G7	GGT1
IL4I1	CDH15	ACACA	ASCL2	HMOX1	ACE2
SLAMF8	RNF43	GPX8	MREG	ITGB2	OXT
ADAM8	PEG10	BGLAP	MATK	NCF1	MRAP
HBA2	GINS2	TAZ	GBP5	CD36	ISG15
LOC96610	LOC730101	MAPK12	GZMA	FCGR3A	NR3C2
ITGAX	LOC55908	YBX1	CD3D	CCR5	MSH2
CD52	C14ORF80	SFXN4	TMEM180	ALOX5	CDK5
SLC37A2	WNT5A	SLC4A1	RPS6KA1	CTSB	MIR122
IFI30	C18ORF56	RPTOR	TRIM14	SYK	CCNF
AMICA1	C2ORF82	MTA1	NKG7	RAC2	ADH5
SLAMF7	LGALS4	CD274	MAF	HLA-DRB1	GLT8D1
LOC100653210	TMEM169	ENDOG	CD3G	ITGAM	PCNA
ADAP2	FAM124B	MTTP	CD8A	IL1B	OGG1
TREM1	ANKS4B	TCF7L2	TMEM86A	CCL5	HDAC9
PLCB2	FRAT1	TLR6	GIMAP1	TNF	ALDH3A1
NFAM1	ORAI3	VDR	ADCY7	UCP2	ERCC8
C16orf54	C11ORF52	CPQ	SLC22A18AS	CTSD	PLD1
CECR1	C6ORF129	NFU1	OAS1	CXCR3	GPX2
TBC1D10C	PRSS3	GADD45G	AIM1	MSR1	BAD
LAPTM5	MOGAT2	FMO4	SKAP1	IRF5	QDPR
CD2	EEF1A2	AREG	REEP4	PTPRC	FIS1
MPEG1	SLC12A1	HK1	IFIT1	TRPM2	BTD
AQP9	C1ORF203	ATG5	GZMH	ITGAL	CYP11A1
CD84	SLC5A12	POU5F1	PTPRCAP	NCF2	GSTA4
FBP1	C2ORF54	SIRT6	RNF135	FCGR2A	DAO
MYO1F	HIST1H2BF	MIR214	TK1	MAPK13	NQO2
MARCO	NINL	JAZF1	GIMAP2	HLA-DRA	TYMP
APOBR	ABCC6P1	FADD	TACC3	KCNQ1	STUB1
CSF1R	PCDH24	BCL2A1	ASPM	LPL	MLYCD
RAB42	APOL3	IL11	RTP4	CXCR4	HNF4A
HLA-DQA1	TCAP	SELENOT	IFIT2	SERPINA1	PRKAA2
TRAF3IP3	TBX10	CYP4F2	JAKMIP2	LYN	SNTA1
EGR2	P2RY2	MIR24-2	NUSAP1	CYBA	CTSG
HBD	C8ORF47	ASPA	BCL11B	AIF1	TRPV1
CD68	KIF22	ROCK1	IFIT3	KCNJ5	NDUFS4
TM4SF19	GNAO1	NEDD8	CDT1	NCF4	SORCS2
CCR1	NOL4	ATP5PD	ZWINT	CYBB	BRF2
LAIR1	GRIA3	PEPD	IFI27	VNN1	PIK3R2
WDFY4	RAB26	CAPN2	RSAD2	GAL	NAT2
FABP5	SHD	CYP20A1	TP53I3	SLC1A3	HNF1A
IGJ	FBXO2	MKI67	SAMD3	CCR7	AURKA
LGALS2	TRIM55	MIR210	DBP	CXCL1	BMP4
LILRB3	SPHK2	SORD	TYMS	SGK1	MB
TYROBP	LRIG3	MUC5AC	CBX2	OSM	SREBF1
CAPG	DNMT3L	ALDH3A2	CD247	TLR2	CDKN3
SAP25	HIST2H2AC	CHCHD2	BTN3A1	SLC40A1
C2	FADS2	C5	SLC19A1	PLAU
CD83	FADS1	MIR222	HMMR	FTL
RASAL3	BTBD11	TNFRSF11B	PTTG1	HSPA6
C15orf48	RAPGEFL1	TNFRSF10A	UBE2T	GAA
ARHGAP25	ANXA9	FABP1	CA12	CASP1
SLCO2B1	KBTBD3	PFKM	CYB561	CIITA
CD300A	TRHDE	PYCR2	PNPLA3	PDGFB
FOLR2	KANK4	IL6R	ICA1	SCARB1
LILRA6	CCDC121	SUMO1	MLF1IP	BIRC5
HS3ST2	CHRNB1	TEK	CORO2A	KCNJ2
CD53	MIR564	SLC7A1		HAMP
SPI1	AFP	FIG4		CLEC4A
DHRS9	COQ10A	LBR		GLA
P2RX7	LRRN3	GRIN1		CSK
MXRA5	ELFN1	DYRK1A		GZMB
FCGR1B	CKAP2	MIR181A2		PIK3CG
LIPA	EPB49	DNM2		CDKN2A
DENND2D	MGC13057	TACO1		CYP27A1
DOK3	EPHA1	GIGYF2		MAPKAPK3
CYTH4	ZNF187	ALDH3B1		PTGS1
STRA6	C6ORF142	MUC1		MICB
FAM78A	JMJD5	CANX		IL18
LOC100505702	LRRC19	ADH1A		RUNX2
HMHA1	MGC12965	FRZB		C5AR1
COL1A1	RBP5	EEF2		NLRP3
ARHGAP27	ABCC6	ZFAND1		ADRB2
LGALS9C	C12ORF27	UBQLN4		NOD2
IL10RA	LRRC31	PKD1		CXCL10
MS4A4A	FLJ42280	MIR200C		PF4
FGR	SPTLC3	TNIP1		GPX1
IRF8	FLJ41603	SCN4B		MYD88
APBB1IP	CD160	H3C14		CXCL16
DPP4	ISM1	ARNT		KRT18
VAMP8	PAQR7	CYP19A1		PPARG
HLA-DMB	RMND1	SDC1		ABCC3
ARHGAP9	ESPNL	CACNA2D1		FMO3
HLA-DQA2	DGCR5	AQP1		IDH1
CHIT1	MTMR4	CDC25C		PTPN22
FGD3	ME1	ACTN4		SNCA
VAV1	TEF	BSG		HLA-B
GALNT6	CENPQ	LYRM4		CPT1B
MZB1	ZNF385B	KL		C4B
CA2	PCDH18	ANXA11		PPIF
STAB1	C19ORF44	AVP		PGD
LSP1	HIST2H2AB	FANCD2		SCO2
LILRB1	JUB	PGAM5		HLA-A
C1QA	GRAP	CAMKK2		HPSE
LY86	SIRT4	CFAP410		PTK2B
CSF3R	SLC7A6OS	VIPR1		VCAM1
SEZ6L2	ABCG8	ADRB3		FASLG
ARHGAP30	TMEM98	RTN4		MAP3K11
PTCRA	HEXIM2	MIR19A		IL16
HLA-DRB4	AMOT	FAAH		SELL
HLA-DPB1	TDGF1	PDE4A		ADA
MAFB	CNTNAP2	TARS2		CHKA
IKZF1	DEFA1	SFTPB		STAT1
C1QC	DKFZP564J102	LANCL1		CD28
MS4A7	RFXDC2	CD38		TLR5
FYB	TBX15	FECH		MMD
DPEP2	SEC14L3	IL1RAPL2		NEFH
KIAA1199	FAM47E	TP53INP1		PRKCD
HCAR3	MOGAT1	ENC1		IGF2R
TMC8	DLEU1	PEX5		SORL1
LOC283050	P8	IKBKG		TLR4
XLOC_l2_006821	NCAM2	FYN		TPPP3
HLA-DMA	ABHD8	ABCG2		MAP3K1
HLA-DQB1	CCDC150	MIR199A1		BBC3
OSBPL3	ANKRD29	UCN2		BCL2L11
RASL10A	DMRTA1	CD46		IL10
PKD2L1	DDO	KIAA0319L		OLR1
C1QB	C9ORF24	MIR184		TNFSF11
KLHL6	C19ORF25	CXCL2		FOS
HCST	LOC148413	GPX5		ABCA1
CCDC88B	C1ORF51	YAP1		S100A8
SLC15A3	AP1S1	GADD45B
SIGLEC1	ABCC6P2	EIF2AK4
LILRB2	SLC22A11	NEK1
SGK223	MYL6B	ACAD8
STAC3	ANXA13	MIR203A
ANPEP	CYHR1	ADAM10
CD14	PALMD	MT-CO3
TNFRSF25	C10ORF125	RAG2
CCRL2	ZFP1	C3
LOC100506585	LOC728037	HRH2
CD37	RPL39L	VEGFC
TM7SF4	KIAA1161	SLC8A1
EMR2	HIST1H3C	MRPS34
BTK	UNC119	IL12B
IL7R	C5ORF54	SIAH1
DOCK8	RNF214	MIR23B
LCP2	ZNF533	SET
HLA-DPA1	FRMD7	MIR92A1
PYCARD	FANCL	ITGA2
IGSF6	BCAR3	PHYH
PDE6G	ZNHIT3	HSPG2
SNX10	UGT2B11	PRDM10
MNDA	STAG3	RBP4
FUCA1	LOC201229	DYNC1H1
MS4A6A	MPHOSPH9	HPRT1
VMO1	KCNK5	SPARC
TMEM176B	CLGN	SELENOK
RNASET2	SMO	MAPK8IP1
TNFRSF21	MAL2	TFEB
IL2RG	FBXO27	TAT
LOC100505592	PRRG2	HDAC2
EVI2B	TMEM42	MIR142
CD33	SLC6A12	GDF15
XLOC_l2_015033	TTC8	MIR152
ANKRD58	METRN	SELENOP
POU2AF1	TBX3	ADSL
SYTL1	NPY6R	NEFL
RNASE1	ZNF33B	HPX
STMN2	PDP2	OTC
GPR65	C12ORF76	LCAT
NLRC4	HOPX	RYR3
SASH3	C9ORF125	BCR
S1PR4	C1ORF182	SLC25A1
LILRA4	NAT1	EPHA4
GMIP	PKIB	MAPKAPK5
LST1	TP53AP1	ACTG1
MS4A14	DBNDD1	CLIC1
HLA-DPB2	AGFG2	SLC7A11
FCER1G	HIST1H2AC	TLR8
ANXA8L2	GRAMD1C	DGKQ
HAVCR2	ARID3C	IFNAR1
SLC7A7	FNDC5	MMP8
BLNK	ANKRD56	CDKN2B
SLC2A5	MARVELD3	TOP1
TFEC	FLJ25996	ACO2
CSTB	UCK1	MIR25
HTRA4	CXORF12	CUL3
CD74	ZSCAN2	DUOX1
TIFAB	ZNF93	CAMK4
INPP5D	ING4	CUL1
RNASE6	CSTA	CYB5A
VAV3	GPER	IGF2BP2
OSCAR	SNRNP25	UBE2D2
PLA2G15	OSCP1	FAM120A
FCN1	GTF2IRD1	AQP4
RBM47	C14ORF167	MIR27A
ABCC5	PLD6	KCNE2
SIGLEC14	C1ORF89	BACH2
STK10	CBLN3	PPP5C
EMILIN2	CABLES1	PTPA
CPVL	FAM168A	WRN
ASPHD1	FABP4	TTPA
HLA-DQB2	FCGBP	RARA
PARVG	C14ORF139	UCN
GM2A	SEC14L2	PKP2
SELPLG	CASC5	KCNT1
FERMT3	LRRC20	ATXN8OS
MEI1	SLC26A1	PARK10
PAQR5	PLEKHH3	PARK16
PTPRJ	ACBD4	PARK21
MYO1G	HTR2B	MGMT
PLXND1	MND1	LIN28B
C22orf34	PLCD1	SMPD1
FCGR2C	C10ORF114	GRM1
RASSF4	NR0B2	DMPK
CMTM7	THAP2	PYCR1
HLA-DRB5	PACRG	UTRN
JAK3	BHLHB9	MIR148B
MIAT	CCBL1	FOXJ1
FAM20A	ARPP-21	MIR144
PTPN6	PAQR4	ITGB3
COTL1	SAC3D1	CCL11
MFNG	CSRNP3	MECOM
BCAT1	C14ORF143	MIR20A
ADAMTS14	NPM2	DUSP19
DDX60L	USP18	VASP
FBXO41	C9ORF37	HAO1
FNDC1	PRPF40B	MIR9-1
BIN2	MAMDC4	FH
ARL4C	PMS2L5	CYP21A2
C6orf192	ZNF429	CACNA1A
CCR2	GPD1	BRAF
LGALS9	SPATA18	NOSIP
BATF	C22ORF29	KLRK1
SLC6A6	EFCAB7	ESR2
SLA	ADSSL1	PIK3C3
SPOCK2	AMACR	VTN
ATG16L2	FAM53A	IL33
XLOC_l2_004840	MVK	CXCR1
CD6	PSPH	PRKCG
PLTP	C9ORF91	TALDO1
IRF7	EFNA4	DECR1
LGMN	GPAM	NR1H2
HN1	HOXB5	HBEGF
HCLS1	HIST1H4B	AKAP9
TLR1	HIST1H1E	MIR34C
KCNN4	NCAPG2	RPA1
SDS	HIST1H2BJ	RCAN1
CD163	KCNJ10	FTH1
SLC29A3	LIN7B	CHGA
ST8SIA4	ASTN2	PLCB1
CTSS	HIST1H1A	SENP3
CPNE7	TMEM187	RRM2B
C13orf15	TP63	PDK1
TAGAP	KLRF1	SNCB
RIMBP3	LGI1	MIR107
PLBD1	RALGPS1	MIR181C
ARRB2	SLC22A25	CAPN3
MILR1	C2ORF7	RNASE3
CEBPE	ZRANB3	PRPH
SLC31A2	MEP1B	CFI
FAM110A	EOMES	LAMP1
RHBDF2	SYT7	BLOC1S1
TSPAN10	BOLA1	PML
TMEM51	TMEM45B	CCK
LOC100506897	XRCC6BP1	TIMP2
GPR137B	PIN4	TRAF2
VSIG4	PRAP1	STIP1
CORO1A	ZNF219	NOSTRIN
GMFG	PPP1R3C	MYLK
XLOC_l2_013301	CDK5RAP2	GSTM5
FLJ90757	NUPR1	TPK1
ZNF683	IP6K3	SLC2A4
MARCKS	C9ORF23	UNG
SIRPG	ARMC6	IL3
DAPP1	HIST1H4E	RORA
ITGA4	NHEJ1	MDH1
HK3	LOC401152	SCARA3
UNC93B1	NHLRC1	PDIA3
C4orf48	ENHO	DDC
FCHO1	FOXD2	GSTM4
MPP1	ELMOD2	PIGA
NAIP	TADA1L	BRCA2
NLRP12	LOC653501	UNC13A
C1orf93	C1ORF41	VPS13C
ABCA7	CES7	CYP2C8
HS3ST1	COL9A3	SERPINF1
ZGLP1	CCDC148	DYSF
C9orf167	ISCA2	PSIP1
CORO7	NUDT16L1	TPI1
OASL	PDZK1	PDGFRB
PLD3	GSTCD	CAMK2G
GPNMB	MRGPRF	EPHX2
C5orf20	TMEM63A	CR1
TMC6	FLJ13614	CYP3A5
ADRBK2	EDAR	AGRN
XLOC_l2_007731	FLJ13305	NR2C2
SLC22A18	PDE6D	XRCC6
TNFRSF14	KANK2	PPP3CA
PVRIG	SEMA6D	UBQLN1
FOSB	TCEA2	FOXO4
GPR34	PRUNE	MAPK7
PNOC	BCL2L10	NES
RGS19	DHRS4L1	BACH1
RAB7B	TMEM80	SCGB1A1
FCGRT	SAPS2	FMO2
XLOC_l2_012953	USP30	APC
HIVEP3	TOR3A	HERPUD1
HLA-J	TMEM9	CYP17A1
CMTM3	CAPN12	TYRP1
PLEK2	C1ORF112	XRCC5
HMGA1P4	AQP11	FKBP1B
SIRPA	ATF7IP	MMP14
AGPAT4-IT1	GPRC5C	TMEM161A
GZMK	PDE11A	ALOX15
C21orf96	TMEM30B	SOX2
CRTAC1	COMMD9	ASL
ZNF671	INHBE	DIABLO
PVRL4	RABGAP1L	TRPV4
CCL13	VPS37D	PGK1
LOC100131096	NAPEPLD	NDUFA1
CD300LF	CRYM	IL23A
IGFLR1	TMEM110	ATXN1
IL21R	INCENP	JUNB
TDO2	ZMYM3	HSPA14
FSCN1	PROL1	CD86
LOC645638	SLC16A13	FGF7
TNNI2	CCNG2	SCP2
RASSF2	C21ORF119	BCL6
FMNL1	PRKAB2	SULT1A3
BID	WNT5B	GADD45A
CENPM	MESP1	GSN
PRDM1	PLEKHG6	MDH2
DISC1	CETN3	ABCC8
CTSH	FREM2	PPIG
MYCL1	FBXO8	MCU
HCK	KLHDC7A	CHMP2B
SMPD3	MYPOP	UBC
XLOC_l2_009273	C3ORF18	MSN
TIAM1	HAPLN4	PTPN3
CTSK	DIP2C	NTF4
NFKBIE	PLA2G1B	SLC19A3
KCNE3	POMZP3	CCNB1
RGS18	MCM2	FMR1
HRK	TPPP2	HK2
APOC2	SLC25A42	PTGIS
AOAH	SENP8	ZC3H12A
LRMP	LRRC3	AHR
XAF1	TMEM20	GLS
ABCB5	C15ORF52	PPOX
LIMK1	C7ORF11	NCAM1
C1QTNF6	HIST2H2BE	RETN
LOC100508196	ZNF74	B2M
SAMD9L	C9ORF169	CD55
MAN2B1	PITPNM2	VKORC1L1
DEF6	GUCA2B	SLC25A27
SLC11A1	GIN1	EDNRB
LHFPL2	FAM117A	SMAD2
DENND1C	EHMT2	SOCS1
TSPAN15	IHPK3	BLK
LY6H	ANKRD55	PYGM
CRABP2	CD7	CDK6
PARP12	ARHGEF16	PPARD
MX2	FOLH1B	UBQLN2
ACCN4	NDC80	HYOU1
SCML4	LRRC45	TACR1
SEPP1	FLJ11795	BDKRB2
CTSC	STX18	ADRB1
AP1B1	IL20RB	CTTN
PTPN7	PKD2	DEPDC5
TCIRG1	ZKSCAN4	MIR106B
SLC36A1	TYSND1	ABCC2
LAMP3	C19ORF46	SERPINH1
PSTPIP1	YIF1B	H2BC21
LOC643988	DSG1	LPA
CD40LG	HIST1H2AM	VCL
SLC38A7	FAM69B	MIR145
ARHGDIB	SLC5A9	MIR143
RGS10	SMAD6	FASN
EVI2A	Septin 6	CASP4
CYTIP	BUB1	CD34
TMEM176A	ITGB3BP	SLC11A2
COL10A1	MED11	ODC1
ADORA3	ANKRD5	TNFRSF10B
DOCK2	ZNF253	CHEK1
DPRXP4	SH3BGR	SFTPD
DOK1	C8ORF48	CD69
MRC1	LRAT	PDLIM4
XLOC_011608	ANKRD38	GH1
TNFRSF10C	ZNF688	PTX3
RNF125	ASTE1	RAD51
CTSZ	ATAD3C	EZH2
MMP19	ESCO2	COX15
CLDN23	SLC26A6	LGALS1
DGKZ	ZNF226	GRIN2A
TIMD4	TBC1D13	VAPB
CXCR2	OIP5	ELAVL1
ASGR1	MBD5	HRH1
UAP1L1	BMP5	ATR
PSAP	CDC2	PNKP
SECTM1	DFNA5	GFER
LRRC33	DFFB	CDH5
FAM49B	RBM43	MIR24-1
TUBB3	CBFA2T2	DAXX
DLX5	TTC31	CDH2
C6orf115	MGC72080	CALB2
PPAPDC1A	LOC728758	MUTYH
TXNDC3	HSDL1	DDAH1
ODF3B	CPEB2	NDUFS7
CACNA2D4	C5ORF23	NDUFS6
DUSP6	GMNN	ERO1A
SIGLEC15	MAST4	DSP
XLOC_l2_000423	CCDC34	NDUFA10
TRIM25	C7ORF25	SUMO2
SEL1L3	ARMCX2	NRAS
GAS2L3	C11ORF17	IGF2BP1
TNFAIP2	ACSF2	SLC18A2
C1orf162	POLE2	PIK3C2A
RUNX3	ZNF821	STK4
COL5A1	CBX8	ALOX12
SH2D3C	PLIN	GLS2
LEF1	PTK6	CFH
NAGPA	VASN	F8
ACRBP	LOC440925	DNAJB1
VNN2	CLDN3	TBK1
RASGRP3	STON2	ITIH4
GRAMD4	NPAL3	LRPPRC
CPNE5	TPD52	XRCC1
PLEKHO2	LSM14B	TP73
P2RX4	FAM50B	ANGPT2
VENTX	C11ORF65	AOX1
PBX4	NBR1	NEAT1
DENND4B	IQCC	NME1
CCNB2	IL13RA2	DES
SPINT1	C6ORF124	TRPA1
MYO5A	ARSF	TGFA
S100Z	SP5	MAP3K7
OBFC2A	C17ORF80	EPX
LOC100506075	SLC16A14	PLG
ZNF469	LARP6	INSR
HLA-G	ZC4H2	RHOD
SLC25A19	SLC29A1	GP1BA
NPC2	TMEM92	LGALS3
SH3KBP1	LSM5	CYC1
PLXNC1	OLFM2	BAG3
LYPD1	C12ORF65	PARK12
PTPRE	GOLM1	STAT4
SLC12A9	RFX7	NR1H4
PIK3CD	C6ORF130	DNAH8
HLA-F	PIGR	MT-ND6
CARD8	TBC1D7	NDUFA9
MFSD7	C6ORF203	FCGR2B
HOXB6	ZFP90	STK24
OAS3	ACSM1	AR
LY96	ERCC2	GYG1
CTSL1	C1ORF53	PRKD2
CD300C	CRB3	PPIA
NRIP3	C19ORF42	CDK4
LOXL2	FAM123B	TPT1
ADAMDEC1	CNTLN	COA8
SLC16A5	SCG5	F5
XLOC_l2_000342	NEIL2	PKM
TSPAN33	ETAA1	GLO1
FAM105A	FLJ20920	MYH6
PDXK	UGT2B28	MME
HBQ1	GJB1	FOXM1
MFSD1	DAB1	ACOX2
TNNT1	SCRN2	JAK1
XLOC_004924	DTNB	H19
SMPDL3A	FAM149A	NDRG1
TTYH3	LOC652968	PEX11B
UNC13D	PPL	ERBB2
NCKAP1L	USMG5	FKBP5
PODXL	ZFP112	MIR133B
TPSAB1	SNX7	TPM1
TPST2	SEC14L4	MIR221
ALOX5AP	SLC25A26	VHL
LOC441268	CD200R1	IL2RA
XLOC_006756	LOC93622	C4A
SH2B3	DEFA3	RAB5A
BST2	C6ORF162	PLAUR
GPR160	MMAB	NEIL1
ATP6V0D2	ZNF605	SPR
CD8B	COQ3	MSRB3
CTSL1P8	ZNF606	GLE1
MAP4K1	CLCN5	TAF15
RHEBL1	GRM8	GFM2
XLOC_014161	HCG4	SETX
HDC	CENPK	ADAMTS13
SUSD1	EPB41L5	GHRL
LOC100170939	MAEL	KCNMA1
NXF3	MICA	MIR125A
XLOC_001215	MUTED	H2AX
CLC	TIGD2	FOXP3
THY1	HIST1H2BG	KRT8
CTSA	ZNF30	PLA2G2A
MOXD1	CHAF1A	MIR200B
KLRG1	ANKRD50	FKRP
IFIH1	B4GALT2	ADPRS
PFKFB4	C17ORF108	H4-16
ADORA2B	AGPAT2	ALAD
TMEM229B	TMEM99	MIR181A1
CLEC7A	MDP1	MT-ND4
MX1	FLJ39827	NDUFB9
KLRB1	NRG4	IGF2
PTGER4	ZNF627	ACTN2
B3GNT5	TSPAN17	ISCU
ARID3A	COL5A3	XIAP
KIAA0226L	FLJ21511	CFLAR
MMP25	TCFL5	GSTA2
GPSM3	C6ORF35	CASP2
PMAIP1	ART4	SRF
APOBEC3A	OAZ2	PKLR
IFI44L	KBTBD7	SCO1
ZMIZ2	BBS10	PTS
GUSB	FLJ22184	THBS1
XLOC_008644	LAMA4	SYP
CFP	PATZ1	TYK2
UNC5B	NPR3	GRN
HVCN1	ZFYVE19	OPTN
TRIM58	LGR5	GRIA1
CD180	PAOX	PIK3CB
NCEH1	C20ORF27	IKBKB
LOC606724	KLHDC8B	CEBPB
RASGEF1B	HTATIP2	CD80
AIM2	ZNF823	PPP1R15A
NEURL3	TICAM2	ACSL4
GCHFR	MPPE1	EIF2B3
C19orf59	XYLT2	PLA2G4A
CLEC11A	HIST2H4A	TUBA1B
C2CD2L	LAGE3	STK11
SPOCD1	BRSK2	MMP3
DSC2	C6ORF57	GRM5
FKBP15	MAD2L1	DRD3
COL1A2	PXMP4	SMARCA4
TFCP2L1	SLC14A1	NTRK1
PIM2	ADAMTS5	ECE1
C20orf103	NMNAT3	ELK1
ADRBK1	MTA3	PDCD1
IQGAP3	SLC25A23	CCS
CLEC5A	WDR34	SIL1
P2RY13	C16ORF33	IL5
SDSL	OSGEPL1	PSEN2
CD27	BOK	ARG2
MYO7A	ZC3H8	IDO1
C1orf186	PARD6A	DYNLL1
PREX1	XPA	MTR
CARD16	PDIK1L	PDIA2
CRTAM	CBX4	SLPI
SLC17A9	CYB5R2	SLC1A1
CYTH1	PRF1	EIF2B4
LILRA3	FIGN	ADAM17
VAC14	DBI	CAMP
IGFBP1	NFS1	CYP2A6
PCDH12	LOC338799	HDAC1
RTN4RL1	CYP26A1	CD79A
PPARGC1B	TMEM64	RXRA
PPBP	HDHD3	PTPN1
TNFSF13B	PLCB3	EP300
HBG1	CYP2D7P1	EDNRA
NUAK2	VSNL1	PFN1
PILRA	PIR	MT-ND3
APOL6	IRAK1BP1	NTHL1
LOC283143	HSD11B2	NRG1
ECM1	BIVM	CHCHD10
ARHGAP22	COG4	BECN1
FAM53B	TM7SF2	COQ2
LPAR5	HYAL3	EIF4EBP1
SCD	C2ORF88	ANGPT1
PLCG2	HULC	SOCS3
GPR132	DGAT1	UCP1
RGL4	ARMCX6	MIR93
CD96	BBS4	IL15
CXCL5	FAHD2B	TRIM21
TRGV7	KLB	LTA
FAM96A	IPP	NAMPT
TPSD1	RANGRF	MIR29A
BCL6B	UBTD2	MFN2
ICOSLG	NADSYN1	CALM2
XLOC_001228	GAS2	TIA1
COL6A3	KLRD1	RELA
C3AR1	ZNF524	NGFR
NBEAL2	RSPH10B2	TRAP1
RHPN1	CYSLTR1	HGF
SRMS	CALML4	GAP43
BMP2K	EPS8L2	MIR433
PVRL2	CCDC51	SLC6A2
PARP10	SYTL5	CD4
LUM	FAM158A	MYO9A
WDR81	CASP8AP2	PENK
PION	ZNF616	EPRS1
LOC283454	TFB1M	CDH1
PYDC1	UNC119B	CFTR
TSPAN11	ZNF691	RPS6KA5
GPR68	FBXO6	PVALB
NAGA	TDRD3	MRPL44
RAB37	FRK	NTS
TGFBI	HSF2	ERBB4
FRMD4B	SULT1A2	EIF4G1
PLIN2	TMEM177	KLF4
EFHD2	VAMP1	CYP2B6
FHAD1	SMAD7	SESN1
F13A1	GPLD1	NRF1
SHISA3	FLJ40852	PECAM1
KIAA1598	HOXB2	KLF2
VASH1	ZNF28	GSS
F11R	GPR175	EIF2AK1
SP140	STARD10	FLT1
LILRA2	JMJD2A	RPS6KB1
ITGAD	SMARCD2	OXA1L
JPH4	LYRM2	ATXN3
POSTN	GPR146	ATF3
C1orf38	TUBG1	RAF1
VSTM1	LSS	MALAT1
CDCA8	CHST9	MAPK11
DIRAS1	GFRA1	GRIN2B
FHOD1	C12ORF72	ANXA2
GVINP1	KLHL12	COX6B1
FAM26F	HIST1H2AJ	HMGCL
SLC26A11	GNLY	MMP13
LOC100130238	ENO3	STK39
RCAN3	C2ORF24	GCLM
C11orf35	CLDN7	TLR3
LOC100507254	SCARNA1	TBP
GPR116	RAG1	CCN2
C9orf139	ZFAND2B	TJP1
LOC100131733	TMEM14A	ALDH9A1
PARP14	MVD	FCGR3B
CCDC88C	SLC17A4	PDGFRL
TRPV2	C1ORF74	NLRP1
CNIH3	CMTM4	KCNE1
DRAM1	HYI	GAD1
C11orf75	RHOBTB1	ENO2
DAB2	RABIF	PEX12
TRERF1	PEX10	CDKN1B
HJURP	HDAC11	GJA1
LINC00256B	SQLE	HSPA1B
C10orf105	TMEM19	LOC111365141
CCDC154	WASF3	FGF1
KLK1	C6ORF70	DRD4
CDCA5	KIAA0232	IRF1
APOBEC3G	ABCC4	ATF2
LOC100653058	YPEL1	CDK1
AGAP3	NAP1L3	RNF112
CCL7	ZNF658	HMGCR
CYP2S1	C11ORF67	DHCR24
SIGLEC7	CHMP4A	NTRK2
ADPGK	MYL5	AHSP
FLI1	P4HA2	NDUFA6
SIRPB2	CCDC127	PLCG1
CLN6	HISPPD1	IRAK1
FGD2	TBC1D19	HSP90AB1
ATP6V1A	EML2	AKT2
XLOC_003228	KDELC1	FDXR
FAM43A	MUM1	MIR126
AFAP1L1	ELMO3	CCR6
LPXN	FAM58A	KIF1B
C6orf105	ACN9	DSPP
FCRL5	VPS8	CCNA2
XLOC_004644	NEB	ALDH1A1
SIGLECP3	CDC45L	HSPB2
ARRB1	C6ORF64	CNTF
RNF44	SLC23A1	MT3
TM6SF1	TUBB2A	SDHAF2
SCAMP5	TTPAL	EPAS1
DDIT4L	DNAJC28	LONP1
XLOC_l2_015673	RNASEL	ABCC1
SEMA4D	MAGEE1	SETD2
ST14	NAT6	E2F1
RCC2	MORN2	MTFMT
TMEM44	ZNF311	CALB1
PAG1	ZNF784	MBP
CD209	IL27	S100A9
PIK3AP1	CXCL11	NDUFS1
BCL11A	ITPKA	IGF1R
LOC100288432	PIGV	CHUK
RTN4R	MOGAT3	DNASE1
EPSTI1	DNASE2	IFNB1
GIMAP4	CES3	VIM
RHOH	ASF1A	ANK2
NIPAL3	BDNFOS	MAP2K7
HEXA	POLG2	CR2
LAG3	ZGPAT	DLG4
SLC46A1	THRSP	DRD1
NDE1	SLC23A3	ADCY10
GIMAP7	RHBG	PLAT
LOC153684	ARFRP1	TSC1
SBSN	HIST1H1B	ELN
MOB3A	USP28	MBL2
PAPLN	C22ORF36	BMP2
STEAP3	PPP1R3B	LCN2
S100A10	MEMO1	GLUD1
SLC43A2	CYB561D1	DMD
KIAA0101	FAM119B	MCL1
KIAA1644	CUEDC1	CST3
SLC16A6	ING1	CBS
GCNT1	ZNF214	NDUFS8
MTSS1	SHARPIN	DDAH2
HLA-E	HERC6	NTF3
CPA3	RAD51AP1	ACTB
ATP6AP1	CAND2	PRKAB1
RECQL4	FNBP1L	MATR3
HBM	ANKRD43	APOB
CARD6	INVS	STK25
CYB561D2	EI24	TLR9
TMEM200A	FGD6	CSF2
CXorf65	HDAC8	APAF1
CD5	SLC1A7	PDYN
GLB1	GLYATL1	OPRD1
GPIHBP1	DOLPP1	TNFAIP3
CARD17	ZMAT3	ABCB1
SNAI3	SS18L1	TGM2
CCDC142	ASAH2	ACTA1
ZDHHC12	AKR7L	MIR23A
GIMAP6	KLHL3	GRB2
HPGDS	GALT	HSD17B10
MS4A2	DDI2	MRPS14
CD109	C21ORF51	MIR132
SLC39A8	ZNF33A	LTF
CKLF	SLC25A22	NDUFS2
ATP6V0C	MOCS2	IFNA1
GPR162	AXIN2	RB1
GGTLC1	TBC1D14	SMAD4
COL15A1	DIS3L	MAP2K6
TAPBP	ZNF177	SRXN1
IGF2BP3	MPP6	LPO
ACOT4	SPINT2	HBA1
RINL	CCDC5	IRS1
XLOC_l2_002659	HIST1H3B	SLC17A5
GPR84	DGCR6	HTR2C
LOC100506115	NLRP11	ENO1
XLOC_001855	TARP	LAMP2
LOC100509100	KDELR3	ITGB1
OLFML2A	RBED1	S100B
LOC100507239	HCP5	LOC110973015
MYBPH	CEP120	REST
KYNU	SV2B	PIK3R1
MIRLET7BHG	FAM73B	CDC42
NFE2	MAMLD1	CXCL12
TSPAN4	C1ORF26	BAK1
OGFRL1	HIST1H2BK	HCRT
ANKRD20A8P	HHAT	ADORA2A
SLC2A6	TMEM106C	MTHFR
SIGLEC9	B3GNT6	CSF3
C1orf85	KILLIN	GNAS
TMEM206	CYB5R1	SIGMAR1
ABHD6	CAMK1	IREB2
XLOC_002623	PPP1R16A	TGFBR1
TCN2	ANKRD39	CARS2
REC8	H2AFJ	CALM3
RASGRP4	IFI27L1	MAP2
ATP6V1B2	UNC93A	MIF
GAB3	APOL2	PAH
LOC282997	FAM173A	OXR1
GINS1	BCMO1	CACNB4
SLC4A8	CLECL1	PXN
C6orf97	RABL4	HTR3A
ST3GAL6	DEPDC4	CASP7
XLOC_002133	2-Mar	GSTO2
ZBP1	AACS	ANG
LRRC8D	TMEM182	EPHA3
SLC7A8	FAM195A	MRPS16
TBXAS1	SMCR7	GLUD2
TECPR1	LOC220416	CREBBP
TIMELESS	ELOVL1	SLC25A13
PRR5L	LSM4	SIRT3
NFKBID	ADORA1	IDH2
LOC374443	C16ORF75	TOR1A
FBXL16	LOC151534	DCTN1
LOC154092	ZNF780B	MIR17
PTPN18	APOA5	C12orf65
HEXB	ZFP62	EPHX1
ZNF831	ING2	TGFBR2
RIPK3	CD244	BCHE
CMPK2	ZNF441	ERCC6
SIPA1	PLLP	NFE2L1
FLJ45340	KIAA1712	EIF2AK2
PAK1	FUT10	ADM
ZFYVE28	VPS45	H2AC18
C20orf72	OSTBETA	COL2A1
LOC100652912	FAM48A	VIP
LOC644189	TMEM79	A2M
NECAP2	HSD3B1	CD44
CATSPER1	C5ORF39	IAPP
GGA1	RNPC3	PRKCA
SEPT1	PIGF	SNCAIP
GIMAP8	C2ORF27A	HNRNPA1
FXYD5	DUS2L	ATP13A2
ATP6V0B	LPAL2	SLC25A3
TCF7	FZD1	DAPK1
ICAM3	MANBA	TTR
STYXL1	STX17	EIF4E
HENMT1	C17ORF89	DLST
GALC	TPRKB	UBE2L3
TBX21	ACOT8	G3BP1
MTMR14	B3GNT1	ADH1C
IMPDH1	IGSF3	DNMT1
ASAH1	DET1	MRPS22
C16orf70	CHEK2	TFAM
SAMSN1	HIST1H2BB	OSGIN2
PCOLCE	MMACHC	SCN4A
LOC100653060	IL17RE	UCHL1
RCSD1	TRAF7	MIR195
PATL2	MRPL28	FGFR1
OPLAH	RGAG1	MIR34A
GALNT5	POLR2L	AKR1A1
C14orf34	RAB11FIP3	OPA1
SHANK3	MIF4GD	VARS2
DIRC2	SNAPC2	SLC1A2
DNASE1L3	PCYT2	CRHR1
CKS2	C5ORF35	POR
CHST15	SERGEF	PRKG1
CYP27B1	TCF1	TGFB3
MYBPC3	APITD1	BACE1
XLOC_l2_003156	NUDT6	DRD5
SIDT1	GLTPD2	SERPINA3
ICAM4	MPP5	HSPA9
NRP1	MCM5	SCN2A
C6orf26	LMO2	AMPD1
RNU105C	LOH12CR2	TNFRSF1B
EGFL6	C20ORF72	ITPR1
TMEM26	CUEDC2	TSFM
SCIN	DENND2C	MT-TK
KCNAB2	C1ORF156	MIR223
HHEX	ZFPM1	TGFB2
SH3TC1	AKTIP	UCP3
GPR171	ZNF248	CSF1
LOC100507642	RET	DNM1L
CADM1	EPPB9	MET
LOC115110	IFT52	TSC2
LOC388242	TCTEX1D1	PLA2G6
MCOLN1	FBXL17	KCNH2
MPZL3	TMEM139	HMOX2
TBC1D3G	ATP8B1	EHHADH
BATF2	H2AFY2	TXNRD2
MBOAT1	KCNN2	AKR1B1
GNS	RNF5	GSTM2
SNAR-A3	CENPBD1	MAP2K3
TBC1D3P5	SMEK2	NGB
PSMB10		MECP2
LASP1		NPPB
RALA		SIRT2
NDOR1		ECHS1
CLTC-IT1		AOC3
CTSL1P2		H6PD
XLOC_011331		FGF2
ZNF646		GLRX2
STXBP2		OSER1
OSTF1		GSTM3
HLA-C		KRIT1
RELT		SDHAF1
HOMER3		OPRM1
PRR5		SESN2
SLC45A3		APOH
KMO		VDAC1
TRIM65		REN
AP1G2		SST
PRKX		GSK3B
ACOT11		KRAS
GAL3ST4		MYC
C17orf56		HTR1A
CDC45		FXN
ARAP3		NPPA
IFI6		PTK2
NDST1		UGT1A1
ZAP70		PRKD1
LOC439949		CYB5R3
HECW2		GPX4
C11orf41		GPT
PLEKHB2		F3
RAB38		TFRC
DHX58		JAK2
HDAC10		MT-TL1
SLC24A6		IL1R1
GOLGA7B		MAP2K1
BTN3A2		MT-CO2
PIF1		ATP2A2
PACSIN1		CD40
MAP3K14		MAP2K4
MS4A4E		GSTO1
DNASE2B		TPH1
XLOC_007710		BCL2L1
PLEKHM1		ACHE
WAS		CRAT
SH2D3A		GCLC
EPHB2		NFKBIA
SSH2		SGCB
NETO2		IL4
H2AFY		NR4A2
KRT18P55		EGR1
ADAP1		IL17A
ZNF385A		LOC110806262
NUP62		TRMT10C
HLA-DRB6		PNPT1
SLC4A11		NPM1
MSH5		ETS1
LOC283352		PRODH
COL3A1		ACO1
HMGA1		EEF1A1
WDR62		OGDH
ALAS2		TAC1
CMIP		CYP11B2
SULT1A4		NDUFAF2
TPM3		SLC5A7
IL8		SMAD3
IL27RA		ENG
XLOC_l2_008203		GLUL
ATP6V0D1		HSD17B4
GGTLC2		MT-ND2
IL17RA		PON3
RIN3		ATXN2
NAGK		PTEN
PLA2G4C		TSPO
ITPR3		ELANE
IGANRP		SDHC
TTC21A		TUFM
RASGRP1		ERN1
ASAP1-IT1		POMC
SH2D1A		DBH
IL32		CYP2C9
FBXL18		GPX7
SMAP2		P4HB
CITED2		FUS
LIG1		MT-ND5
NFE2L3		MIR155
C6orf62		TF
XLOC_001788		CHKB
TMEM132A		CDK2
RNPEP		HFE
SPAG5		ACP1
SCARF1		GSTA1
ABI3		NOTCH1
MLC1		DUSP1
BAIAP2		PRDX4
CXCR6		PTPN11
C15orf27		AGTR1
ACAP1		HSP90B1
NOXA1		SLC18A3
NAPSA		FN1
GNPTAB		PRKCB
CSF2RA		CNR1
RAP2B		NDUFV2
LOC440104		GLRX
GLT25D1		TECRL
ASB16		CACNA1S
MGAT4A		HTT
LOC100131541		TIMP1
TMEM106A		CALR
NUP210		MGST1
MYO15B		SUOX
PLD2		CYP2C19
SLC2A9		TREX1
GRP		TTN
XLOC_014002		DLD
C1QTNF4		ADCYAP1
LLGL2		CS
PRKCH		TXNIP
RNF149		GCDH
PLXNA1		APOA1
SLC9A3R1		CYGB
PPFIBP2		CCND1
PLXDC1		PDHA1
MT1F		ASS1
CRYBB1		LRRK2
PRCP		HTR2A
ATP1B1		DRD2
LPAR6		SLC6A3
XLOC_000978		MAPKAPK2
DPP7		ARG1
DUSP18		SLC25A4
RAC3		NPY
CLEC10A		GBA
KRT14		BMP6
PP12719		HSPD1
LOC440149		CYP1B1
ABCG1		NOX1
C20orf46		HP
THEMIS		LEP
XLOC_l2_006404		BLVRB
ATP8B4		NOS1AP
IFFO1		FARS2
LYPLA2		HRAS
GALNT1		CALCA
C17orf62		RAC1
LOC401847		SNAP25
FMNL3		PRKAA1
COLEC12		EPO
CNNM4		MSRB2
MTMR9LP		LOX
DTX3L		NDUFB8
XLOC_l2_010897		PDE5A
PCYOX1L		CRYAB
C20orf27		EGFR
RAB11FIP1		RPS27A
C14orf159		MDM2
P2RY8		THBD
DNAJC5B		NDUFV1
PPM1F		CTLA4
RPGRIP1		MIR22
SH3BP5L		MAPK9
		NGF
		IL2
		SRC
		CREB1
		ATF6
		MIR146A
		ATM
		SDHD
		IL1A
		NDUFS3
		MT-ATP6
		MT-CYB
		CDKN1A
		ATF4
		GTPBP3
		RHOA
		PPARA
		ABL1
		KDR
		ACAD9
		AGT
		GSTT1
		PIK3CA
		PRDX1
		HMGB1
		CLU
		NDUFA12
		SELP
		ATP5F1A
		SERPINE1
		C1QBP
		PRDX3
		TXNRD1
		SLC22A5
		MSRB1
		AGER
		PRL
		LDLR
		CTNNB1
		TRDN
		CASQ2
		PC
		CALM1
		ETFB
		SHC1
		COMT
		ANXA5
		MMP2
		TH
		SELE
		STAT3
		NUDT1
		MT-CO1
		MIR21
		EIF2S1
		EIF2AK3
		TNFRSF1A
		TERT
		IL13
		GDNF
		SLC2A1
		FAS
		SOD3
		MT-ND1
		SDHA
		CYP1A2
		SDHB
		NR3C1
		TXN2
		OXSR1
		HSPA8
		C9orf72
		GFAP
		IGF1
		TPO
		EGF
		MYH7
		MSRA
		CYP2E1
		GCH1
		ELAC2
		MAOB
		PRDX6
		CYP1A1
		PINK1
		GPX3
		ACADL
		SP1
		NOX4
		CASP9
		F2
		ETFA
		HTRA2
		ADIPOQ
		CYP3A4
		ALDH2
		FOXO3
		COX5A
		SELENON
		KNG1
		MTOR
		CHAT
		ABCD1
		MTO1
		BAX
		PRDX2
		POLG
		MAPK3
		HSF1
		PRNP
		MAOA
		HIF1A
		CACNA1C
		CASP8
		LMNA
		XBP1
		CRH
		PPARGC1A
		CAV1
		PON2
		BCL2
		TARDBP
		MAPK10
		HSPA1A
		ACE
		APEX1
		ESR1
		MAP3K5
		VCP
		AIFM1
		ICAM1
		CP
		SCN5A
		HSPB1
		BDNF
		NFKB1
		PRDX5
		HBG2
		CAV3
		TYR
		KEAP1
		GSTM1
		AARS2
		FOXO1
		PSEN1
		DDIT3
		GSTP1
		CPT1A
		SLC25A20
		SQSTM1
		ETFDH
		HSPA5
		ACOX1
		CYP2D6
		VWF
		GAPDH
		MAPT
		PARP1
		VEGFA
		RYR2
		CCL2
		HADHB
		RYR1
		GFM1
		HSPA4
		PTGS2
		IFNG
		NQO1
		HSP90AA1
		EDN1
		TGFB1
		JUN
		CXCL8
		CRP
		ALB
		SIRT1
		ACADS
		HADH
		AKT1
		INS
		ACADVL
		TXN
		CASP3
		G6PD
		MAPK1
		SLC6A4
		ACADM
		CYCS
		MAPK8
		HADHA
		PRKN
		IL6
		PON1
		PARK7
		GSR
		XDH
		APP
		MAPK14
		MPO
		SOD2
		CPT2
		NFE2L2
		TP53
		NOS1
		CAT
		NOS2
		SOD1
		NOS3

## Sheet: DOWN
Supplementary Table 3: Downregulation of Co-DEGs in NAFLD and AS
Only GSE100927-Down	Only GSE89632-DOWN	Only OS-genes	GSE100927-Down AND GSE89632-DOWN NOT OS-genes	GSE100927-Down AND OS-genes NOT GSE89632-DOWN	GSE89632-DOWN AND OS-genes NOT GSE100927-Down	GSE100927-Down AND GSE89632-DOWN AND OS-genes
CXCL14	FOSB	KIT	APOD	PLA2G2A	SOCS3	CSF3
MYOC	IL1RL1	NDUFA13	NR4A3	DES	IL6	ELN
PI16	IL8	MAPK13	SPON1	HP	FOS	CRYAB
SCARA5	SLITRK3	TNFSF4	SAA1	AOX1	MYC	BDNF
HSPB7	APOLD1	LEPQTL1	CHRDL1	C3	ZC3H12A	GADD45B
VIT	IGFBP1	MIR185	MT1M	CASQ2	CALCA	ADM
DUSP26	SIK1	ALS3	LONRF2	SERPINA3	MIR21	PTX3
ADRA2C	FOSL1	ALS7	ADAMTS4	ACADL	PTGS2	MSRB3
PCP4	NR4A1	OXTR	FLNC	ACTA1	IL1RN	TGFB3
PLN	PHLDA1	DHFR	LRRN4CL	RYR2	THBS1	GADD45G
LINC00312	TNFRSF12A	ACACA	PCDH20	SLPI	SOCS1	JUNB
ITLN1	ARL14	GPX8	NFIL3	NTF3	THBD	BAG3
LOC100652963	PNRC1	BGLAP	CNN1	MAP2	EGR1
WNT11	TNFAIP6	TAZ	CRISPLD2	MGST1	KLF4
FAM150B	CYR61	MAPK12	MYOM1	NOX4	CCL2
FBLN1	PIM1	YBX1	AKAP12	SLC25A4	HBEGF
SFRP1	C19ORF23	SFXN4	PPP2R2B	ERBB4	IL1B
HPR	FCAR	SLC4A1	FSTL3	GADD45A	PPP1R15A
ABCA8	FOSL2	HPSE	CDH19	YAP1	ATF3
FAM71E1	MIR146B	RPTOR	SMTN	PRKG1	SLC7A1
LOC100507150	RND1	MTA1	NEDD9	NGFR	SERPINE1
RGS5	NLF2	ENDOG	RASL12	ADH5	C5AR1
SCRG1	EMP1	BMP4	RASD1	FGF2	JUN
TC2N	S100A12	MTTP	ADAMTS1	MYLK	CD274
TFPI2	SPSB1	TCF7L2	ACTG2	TPM1	NR4A2
MRAP2	IER3	TLR6	JPH2	GSTM5	S100A8
XLOC_013983	PROK2	CPQ	MTUS2	RYR3	BACH2
XLOC_007433	FGF14	NFU1	RHOB	IGF1	MIR221
SUSD5	KIAA0040	FMO4	GPRC5A	GSTA2	NRG1
FHL5	S100P	BBC3	PRUNE2	KCNMA1	BCL2A1
CILP	HAS2	AREG	AVPR1A	DMD	CXCR4
DARC	EPHA2	HK1	EFHD1	EGFR	PLAUR
PTPLA	C10ORF10	PIK3R2	OGN	MAOB	IL10
GUCA2B	SLC11A1	ATG5	NOV	GPX3	CCL3
IL17D	C13ORF15	SIRT6	CXCR7	CD86	ARG2
SYNPO2	TRIM15	MIR214	OSMR	HSPB2	FOXO1
RBPMS2	EGR3	JAZF1	S1PR3	PRKAA2	F3
RAMP1	CREB5	FADD	PLP1	SELE	IL2RA
HSPB8	RALGDS	IL11	LMOD1	DDAH1	TNFRSF1A
FAM180B	AXUD1	SELENOT	MYH11	ZFAND1	BCL6
XLOC_000983	RRS1	MAP3K11	FILIP1L	PDE5A	LDLR
DIO3	MYBPH	CYP4F2	SOCS2	CAMK2G	CXCL1
C13orf33	ZFP36	MIR24-2	GULP1	SCARA3	GJA1
TRIM36	CCL20	ASPA	HAS1	HRH1	MMP9
C8orf84	LOC154761	ROCK1	GALNTL2	SNTA1	OSM
MYBL1	CISH	NEDD8	MCAM	BCHE	LIN28B
LOC100507554	KCNK1	GAA	FOXC1	MAOA	SELL
REEP1	FPR1	ATP5PD	LPAR1	DMPK	IRF1
KCNA5	SLC2A3	PEPD	MAP1B	RBP4	PLAT
SORBS1	GFPT2	CAPN2	MT1B	PYGM	ANK2
ANGPTL1	C17ORF96	PTPRC	TMOD1	SNAP25	TLR2
DOK7	RGS2	CYP20A1	TPM2	ADH1A	LCN2
HILPDA	FPR2	MKI67	RBPMS	SGCB	SCGB1A1
CYP4B1	PADI4	SORL1	GPR179	AR	SGK1
HAND2	MAP3K8	MIR210	3-Mar	SLC2A4	SRF
ANGPTL7	RGS16	SORD	MAFF		S100A9
LDOC1	IER5L	MUC5AC	MSX1		CXCL2
PHYHIP	FAM169B	ALDH3A2	NR1D1		KL
PART1	NCRNA00152	CHCHD2	PDLIM3		ODC1
C16orf89	MMP19	PLD1	NLGN1		ADRB2
SHROOM3	APOBEC3A	C5	ZBTB16		HSPA1B
TMEM47	C20ORF77	MIR222	MT1A		BMP2
CFL2	PPRC1	TNFRSF11B	TAGLN		NTRK2
PPP1R9A	LIF	TNFRSF10A	PTGER3		PPARGC1A
IL17B	NFE2	FABP1	FAM107A		RPS6KA5
DKFZp451A211	C2CD4B	PFKM	RIMKLB		NOS1
C11orf96	TUBB6	PYCR2	DIO2		EDN1
NPR1	AGPAT9	IL6R	OSR1		VDR
FIBIN	ZNF878	SUMO1	HSPB6		ATR
SYNM	ODZ3	TEK	SDC4		TFRC
DACT3	IGFBP2	FIG4	WFDC3		TNFAIP3
PDZRN4	GEM	GLT8D1	TGFBR3		MMP3
VGLL3	BCL3	LBR	IRS2		DRD3
XLOC_l2_010947	PIM3	CXCL16	RNF152		VEGFC
CHODL	TNFRSF10D	GRIN1	NNMT		FCGR2A
LOC100129846	CLCF1	DYRK1A	FAM129A		ADCY10
TCEAL2	RGS1	MIR181A2	ID4		PLAU
UAP1	FLJ36031	DNM2	ARID5B		BCL2L11
SAA2	SERPINB9	TACO1	MAPK4		ICAM1
FAM19A5	ZNF295	GIGYF2	MYO18B		NAMPT
NEXN	GAGE12C	ALDH3B1	EXT1		IL1A
TSPAN8	ODF3L1	CCR7			SLC5A7
IGFBP6	HIVEP1	MUC1			CREB1
FBLN5	ELF3	CANX			NOX1
MUSTN1	RRP12	FRZB			ITPR1
SYNC	IL24	EEF2			ANGPT2
PARM1	CMTM2	UBQLN4			NOD2
ADAMTS8	VCAN	PKD1			NOS3
SNORA11	FLJ45139	MIR200C			PTPN1
LMCD1	ADAM19	TNIP1			HMOX1
PDE8B	CEBPD	SCN4B			SOD3
CCRL1	TMPRSS2	IL16			SOX2
BEX5	KLF5	H3C14			DBH
MYOCD	SIPA1L2	ARNT			MMP2
SLMAP	GAGE4	CYP19A1			RAD51
ADRA1B	RASL10A	SDC1			CXCR1
CARTPT	STC1	CACNA2D1			CTLA4
C3orf70	LIN28	AQP1			FGFR1
XLOC_l2_013193	GRHL1	CDC25C			ADIPOQ
LGR6	GFRA3	ACTN4			H6PD
TMEM61	MIR886	BSG			ADCYAP1
TMEM35	LAMC2	LYRM4			ABCC1
CNTN4	GAGE5	ANXA11			SLC1A3
LDB3	SOX17	AVP			PRPH
SPARCL1	C21ORF63	ABCC3			CHAT
MYEF2	GPM6B	MRAP			CDKN1A
ZNF385D	CIT	FANCD2			MIR223
BTC	SNORD11B	FIS1			PDGFRL
LOC645954	SPRY4	PGAM5			MALAT1
KCNAB1	GAGE12J	CAMKK2			OLR1
XLOC_002035	C2CD4A	CFAP410			NOS1AP
FERMT2	GRAMD4	VIPR1			RAG2
LEFTY2	HDC	ADRB3			ERN1
PPP1R12B	URB2	RTN4			MIR34A
CACNB2	GAGE7	MIR19A			POU5F1
LINC00112	SLCO1A2	FAAH
PNMAL1	P4HA1	GLA
SEMA3D	IRAK3	PDE4A
C21orf7	KIAA0133	TARS2
CSDC2	DHODH	CX3CR1
MYOZ1	GAGE12B	SFTPB
PHGDH	PFKFB3	LANCL1
NBLA00301	IL18RAP	CD38
FAM59A	TACSTD2	FECH
XLOC_008700	PAPPA	TPPP3
PITX1	KCNE4	IL1RAPL2
RN5-8S1	KLF11	TP53INP1
LOC283174	ITLN2	ENC1
LPP	TMEM233	PEX5
ST6GAL2	CDC42EP3	IKBKG
MYL9	BATF3	FYN
VIPR2	FLJ45445	ABCG2
AIF1L	C19ORF59	MIR199A1
SLC22A3	POM121L4P	UCN2
ADAM33	ETS2	CD46
KLF9	NFKB2	KIAA0319L
SNORD116-19	VIL1	MIR184
PCOLCE2	TEAD4	GPX5
ELL2	SERTAD1	CD28
PLCB4	SYN1	EIF2AK4
SRRM4	MIDN	NEK1
CAB39L	GAGE2B	HDAC9
MYH10	SSX1	ACAD8
SH3BGR	KLF6	MIR203A
SOST	REXO1L1	ADAM10
KCNIP3	TMEM158	MT-CO3
LOC401093	LOC650293	HRH2
SNORD116-6	SERPINB2	SLC8A1
MYL2	TNFAIP8L3	MRPS34
DNAJB5	DPPA3	FCGR3A
HPSE2	IL4R	IL12B
BAG2	OR4F21	CIITA
RAI2	OR11H12	SIAH1
PGM5	BIRC3	MIR23B
KANK1	FJX1	SET
NXPH3	CH25H	MIR92A1
SPEG	TIPARP	MMD
GDF10	LOC440570	ITGA2
SYNDIG1	GAD2	TLR5
C7	MLF1	PHYH
ROR1	SBK2	HSPG2
MT1X	DUX3	PRDM10
GPR64	MIR548I1	DYNC1H1
ZEB1	PELI1	HPRT1
SMAD9	SEMA4B	SPARC
C7orf58	WT1	SELENOK
INPP5A	SSX2	MAPK8IP1
LOC729468	PJCG6	TFEB
ITM2A	LOC100131726	TAT
AMPH	DUX5	HDAC2
NAP1L5	OXCT2	VNN1
NBEA	LOC348174	MIR142
SCHIP1	OR4F5	GDF15
GPR133	OR4F29	SORCS2
XLOC_012142	FAM115C	MIR152
PGR	CACNG2	SELENOP
PLIN4	ALDH1A3	ADSL
CSRP2	DPYSL3	NEFL
SNORD107	DEFB118	HPX
SNORD116-4	PRO0628	OTC
RARRES1	PPAN	LCAT
NPR3	REXO1L2P	ISG15
LOC100507008	NCOA7	MAP3K1
GNAZ	LIPN	BCR
FXYD1	OR1M1	SLC25A1
BEX2	DIO3OS	EPHA4
PERP	PHYHIPL	MAPKAPK5
USP53	PLSCR1	ACTG1
ADAMTSL3	IL15RA	CLIC1
NT5DC3	SBNO2	SLC7A11
STK38L	OR4F3	TLR8
BMPR1A	PRAMEF6	NCF4
NRK	GPR3	DGKQ
AOC4	PRRX1	IFNAR1
ALDH1L1	PTGER2	MMP8
TIMP4	FLJ42957	CDKN2B
PPP1CB	TNIK	TOP1
TMEM100	MIR1204	ACO2
NPY1R	PNLIP	MIR25
SNAP91	OR2L8	CUL3
NPNT	CCRN4L	DUOX1
XLOC_010856	ZFYVE27	CAMK4
SHC4	SSX4B	CUL1
PCDH11Y	ETV7	CYB5A
ITGA5	CHSY3	IGF2BP2
RIPK4	GAGE12F	UBE2D2
NTN1	KIAA0853	FAM120A
HSD11B1	SLC22A4	AQP4
ALDH1B1	C11ORF72	PDGFB
CSRNP1	LIMK2	MIR27A
HTRA3	DUB3	KCNE2
DCDC2C	IL8RB	HAMP
XLOC_004956	FLJ42953	PPP5C
PDE1C	CYP2F1	AURKA
WNK2	LOC441426	TLR7
FILIP1	AGBL4	PTPA
PALM	MUC17	WRN
CNTN3	MGC42367	TTPA
MFAP3L	DKFZP686O24166	RARA
CSRP1	MAP3K14	UCN
CST6	ITPRIP	PKP2
MT1H	CYP27B1	KCNT1
SLC24A3	HELB	ATXN8OS
C7orf41	MAGEA10	PARK10
XLOC_l2_002469	MTHFD2	PARK16
CKB	SLC8A2	PARK21
SLC39A14	LOC441268	MGMT
XLOC_005327	KIR2DL3	SMPD1
TMEM56	PHC2	GRM1
PRRX2	LOC401357	PYCR1
TTLL7	MIR554	UTRN
XLOC_000495	MMP10	MIR148B
ENAH	LOC402110	FOXJ1
LOC100507165	ITGB1BP3	MIR144
SRL	SIGLEC14	CCR5
XLOC_009249	MAK	SLC40A1
MT1L	ROM1	ITGB3
ETNK2	LOC389832	CCL11
LOC100509553	METRNL	MECOM
CKMT2	TNFRSF8	MIR20A
XLOC_012294	KRT80	DUSP19
LOC100127983	LOC85390	VASP
WBSCR17	LOC729021	HAO1
IQCJ-SCHIP1	RAX2	MIR9-1
ACTBL2	CCT8L1	FH
SGCD	RPGR	CYP21A2
XLOC_007020	TNFSF14	CACNA1A
LOC100129104	FZD7	BRAF
MIR100HG	ACER1	NOSIP
EFHA2	MIR520H	KLRK1
CXorf69	MGC4677	ESR2
SNORA2B	RFX2	PIK3C3
FGL2	BYSL	VTN
TEAD3	SORCS1	IL33
LAYN	POTE2	PRKCG
XLOC_010855	TMEM146	TALDO1
WFDC1	TSPYL2	DECR1
XLOC_003784	ASAP1IT1	NR1H2
XLOC_005062	CTCFL	AKAP9
LOC100506304	SYT12	MIR34C
NALCN	GAGE2C	MSR1
OCA2	OR7E91P	RPA1
ABRA	OR4F17	RCAN1
PCSK5	BEND3	FTH1
SNORA28	ARAP2	CYP11A1
LOC645206	SNORA41	CHGA
GRB14	FLJ40113	PLCB1
GPR20	ASIP	SENP3
XLOC_013436	SNORD19	RRM2B
FLJ42875	FAM90A7	PDK1
LOC388630	MMP25	SNCB
HMBOX1	SPAG11B	MIR107
HRCT1	C21ORF54	MIR181C
ITGB1BP2	KLK3	CAPN3
XLOC_l2_007770	CCL7	RNASE3
SNORD114-3	CT47A7	CFI
SLC19A2	PDPN	LAMP1
MT1E	NBL1	BLOC1S1
LOC648149	FFAR2	PML
PTGFR	OR4F4	CCK
NCKAP1	CCT8L2	TIMP2
PACSIN3	LALBA	TRAF2
RPA4	SGMS2	STIP1
KCND3	BTG2	NOSTRIN
GPR182	DSCR8	TPK1
RAB9B	FRMD6	HLA-A
HIST1H1C	MBD3L5	UNG
RASSF3	MIOX	IL3
FBXO2	CD8B	RORA
ARHGEF26	NLRP12	MDH1
HRC	LOC389151	RUNX2
SVIL	SLC35F3	PDIA3
LINC00473	GPR56	DDC
TNNT3	DAND5	GSTM4
PTPN21	SERPINB8	PIGA
ANGPTL5	LOC400891	BRCA2
XLOC_005815	LOC100170939	UNC13A
XLOC_004049	OR2J3	VPS13C
XLOC_011344	CDH23	TNFSF11
PPM1B	SPRYD5	CYP2C8
LOC100506948	MIR1272	SERPINF1
TES	DYDC2	DYSF
PNMT	UCA1	PSIP1
C12orf28	GDF3	TPI1
VASN	MGC119295	PDGFRB
MPP7	NLRP7	EPHX2
HES4	UPP1	CR1
THSD4	C15ORF21	CYP3A5
SCARNA5	C14ORF43	AGRN
PPP6R1	CIB3	NR2C2
LRRC2	TNR	XRCC6
BAMBI	PRR20B	PPP3CA
PLXNB1	PPIAL4G	UBQLN1
XLOC_009911	EBF1	FOXO4
SNORA15	VNN3	MAPK7
ID2	LOC441120	NES
LRCH2	TMIGD1	FTL
XLOC_l2_014602	PATE2	BACH1
PLS3	ELL	FMO2
CASZ1	MAP1LC3B	APC
COL4A6	CHX10	MYD88
XLOC_l2_012388	KLF10	HERPUD1
SNORD114-15	FAM60A	CYP17A1
ZAK	RBM38	TYRP1
RCAN2	BAZ1A	XRCC5
AFF3	C20ORF46	FKBP1B
ARHGEF9	EIF2C2	MMP14
ID1	HOMER1	TMEM161A
KRT79	C1ORF161	ALOX15
VLDLR	LOC653544	ASL
HSPB3	C2ORF66	CCNF
XLOC_009764	SNORD11	DIABLO
ITGA8	CD83	MMP7
PLCE1	RAB43	TRPV4
PTP4A3	C8ORF79	PGK1
LIMCH1	OR6C1	NDUFA1
LOC729970	FAM89A	IL23A
SEL1L2	PLA2G10	ATXN1
XLOC_000682	SPDYE1	HSPA14
HEY2	C9ORF71	GAL
SNORA34	CLEC4E	FGF7
LOC100505905	ZNF165	SCP2
C14orf132	FREQ	SULT1A3
NTRK3	TFAP2C	GSN
RNF115	LOH3CR2A	MDH2
DCN	SOX11	IL2RB
FAM198A	SCNN1B	ABCC8
ARHGEF4	LOC643955	PPIG
RERG	NPTX2	MCU
SGCE	AKAP14	MLYCD
NET1	C7ORF54	CHMP2B
CAP2	IL20	UBC
SNORD71	ANGPTL4	MSN
WASF3	SNORD99	PTPN3
XLOC_l2_014048	PRDM7	NTF4
XLOC_009191	PRDM14	SLC19A3
GALNTL1	PRR22	CCNB1
OMD	LOC440313	FMR1
GARNL3	ARGFXP2	HSPA6
CITED4	KLHL15	HK2
IGFBPL1	USP17	PRKCZ
AQP7P3	TSC22D2	PTGIS
C21orf63	EDN3	AHR
SNORA42	OR2G3	GLS
GREM2	AGR2	PPOX
WIPF3	CCDC144NL	NCAM1
GJA4	FLJ36701	RETN
TACC2	MAL	B2M
SNORA27	MYADM	CD55
XLOC_005827	C19ORF41	VKORC1L1
ERRFI1	LOC100133920	SLC25A27
ST7-AS1	FLJ32784	EDNRB
LAMA2	FAM163A	PF4
BVES	SNORA1	SMAD2
XLOC_011815	STK17A	BLK
FRK	NCRNA00120	CDK6
IPW	INHBB	MICB
PKD2	BCAR4	PPARD
SOBP	LOC162632	UBQLN2
XLOC_012338	MIR517B	HYOU1
MAP6	TMCO2	TACR1
HIST1H1E	TNIP3	BDKRB2
PRSS56	DHRS13	ADRB1
XLOC_004187	C5ORF60	CTTN
TTLL11	POM121	DEPDC5
KLHDC5	PSMB11	MIR106B
GNG12	SIRPB1	NQO2
NAV2	CXCL6	ABCC2
HIST2H2AA4	ARPM1	SREBF1
XLOC_008559	SFN	SERPINH1
MRVI1	ITGB8	H2BC21
HLF	LOC388796	LPA
XK	UHRF1	VCL
SCARNA11	CDC7	MIR145
TSPAN2	UBTFL2	MIR143
SCXA	FCGR1A	FASN
SNORD114-9	KLK7	CASP4
SNORD114-21	C3ORF52	CD34
SPEN	TUBA3E	KRT18
PALLD	ACSS1	CTSG
APBB2	SULT2B1	SLC11A2
SLC16A7	RP5-1022P6.2	TNFRSF10B
PVRL3	LYPD5	CHEK1
NFIA	ZNF446	SFTPD
SNORD38A	ALOX5AP	CD69
STAC	OR5B12	PDLIM4
SSTR1	C3ORF59	GH1
UNC13C	GPR27	LPL
NFYB	SYCP1	HNF1A
C1QTNF7	FLJ32679	SCARB1
MXRA7	XKR4	EZH2
LOC401317	SDK2	COX15
XLOC_001699	KDM6B	LGALS1
BICC1	DYTN	GRIN2A
KCNMB1	PASD1	VAPB
TMSB15B	TRIM74	ELAVL1
TMEM30B	FLJ42393	PNKP
WISP2	OTOP1	GFER
ANO5	ACVR2B	CDH5
MEIS1	TRAF3IP2	MIR24-1
FLJ34690	GOLSYN	ABCA1
EPB49	UGT8	DAXX
FGFRL1	RSHL3	CDH2
SPG20	ST7OT4	GZMB
FOXS1	C19ORF15	CALB2
GAS1	FLJ45422	MUTYH
XLOC_l2_007424	FLJ40453	ERCC8
PROM2	FXYD3	NDUFS7
FOXL1	POM121L10P	NDUFS6
TTC32	SLC4A8	ERO1A
XLOC_004525	CENTD1	DSP
XLOC_009582	ANGPT4	NDUFA10
SRPK3	CIDEA	SUMO2
C10orf10	C5ORF62	NRAS
FREM1	LILRA5	IGF2BP1
GPC3	KLK2	CXCL9
CAND2	OR7E37P	SLC18A2
PCDH11X	TPRX1	PIK3C2A
NRXN3	KIR2DS5	STK4
HEXIM1	NFKBIZ	HNF4A
LOC643723	EID2B	ALOX12
ITM2C	RGPD5	GLS2
PARD3	SMA4	CFH
SMPX	C1ORF100	F8
DDIT4	TTLL10	DNAJB1
TNS1	IDI2	TBK1
SELM	SCGB1C1	ITIH4
XLOC_009685	DYDC1	LRPPRC
XLOC_l2_010061	FAM75B	XRCC1
SEMA3B	DPPA2	TP73
DIXDC1	TRAM2	NEAT1
HEYL	RGPD1	NME1
ITGA7	RFPL1S	TRPA1
PPP1R12A	ZNF460	TGFA
LIFR	KIR3DL2	MAP3K7
RAB23	SLC26A8	EPX
CDC42EP4	RASL11A	PLG
KRT16	DPP6	INSR
BEND5	ALOX15B	RHOD
PBX1	FAM83A	GP1BA
LIMS3L	MAMDC2	LGALS3
DAAM2	DEFB106B	CYC1
AMIGO2	PDE4B	PARK12
HIST1H1D	MIR449A	STAT4
IL11RA	OR5V1	NR1H4
ASPN	CCL8	DNAH8
FGF13	ACCN1	MT-ND6
SESTD1	LONRF3	NDUFA9
TASP1	LOC650368	FCGR2B
RBMS3	POTEH	CSK
SNORD114-23	SNORA75	STK24
REP15	TMEM71	GYG1
ABCC9	C3ORF51	PRKD2
PDZD2	GHSR	PPIA
NSUN7	NLRP4	CDK4
DCAF8L2	KCNH6	TPT1
PODN	MIR626	COA8
TSKU	EMR3	IRF5
SNORA57	RBM44	F5
PID1	OR2S2	SCO2
DLG3	GPR32	PKM
ADH1B	TCEB3B	GLO1
G0S2	TBC1D3B	MYH6
LOC100506870	IGLL3	MME
THRB	CCNT1	FOXM1
APCDD1	LOC554226	ACOX2
FHOD3	OR4C15	JAK1
GNAI1	IL9R	H19
C6orf145	GJB3	NDRG1
XLOC_007189	SYNPO2L	PEX11B
PAWR	ARL5B	ERBB2
LOC400958	PLXNA3	FKBP5
MPPED2	CCL3L3	MIR133B
SGCA	SPATA3	VHL
LPHN3	C17ORF91	MSH2
NFIB	GLIS3	C4A
MYRIP	STX11	RAB5A
PDGFD	IFFO2	NEIL1
SACS	GRM3	SPR
SRPX	OLFML2A	LCK
SNURF	CYP2B7P1	GLE1
KRTAP6-3	C7ORF40	TAF15
LOC100507412	LOC729384	GFM2
CNTN1	RELB	SETX
ATP9A	ARL17P1	ADAMTS13
CPE	SNORD53	GHRL
NCS1	LOC728343	MIR125A
SNORA63	ICAM4	H2AX
CALD1	LMNB1	FOXP3
CAMK2N1	RIMKLA	KRT8
LOC100270746	C14ORF148	BRF2
FBXW4	NOLC1	MIR200B
LOC387895	CHST6	FKRP
PPP1R3C	ANKRD47	ADPRS
XLOC_011184	CT47A6	H4-16
CCDC66	XAGE1A	ALAD
XLOC_009509	FLJ12684	MIR181A1
KCNJ8	PSORS1C2	MT-ND4
TMSB15A	RASIP1	NDUFB9
CLDN11	RGS4	IGF2
ARID5A	GPR97	ACTN2
SNORA11C	HSPA2	ISCU
MT2A	PTCHD1	XIAP
SNORD114-20	FLJ25006	CFLAR
PRDM16	GYPE	NLRP3
TCEAL1	MUC4	QDPR
LOC286058	ATCAY	CASP2
ABTB2	CPA4	PKLR
SNORA54	ELSPBP1	TYMP
MPP6	C12ORF50	SCO1
LARP1B	PRAMEF18	PTS
LOC100287765	KALRN	SYP
SMARCA1	SCG3	TYK2
TCAP	B4GALT5	GRN
ROCK2	LOC645993	OPTN
RAP1GAP	SPACA5B	GRIA1
PKDCC	CDKL2	PIK3CB
RRAS2	THADA	IKBKB
YAF2	SEC14L1	CEBPB
LARP6	C11ORF47	CD80
CLIC4	LIX1	C4B
TMEM136	STC2	ACSL4
DGKD	KIF23	EIF2B3
WEE1	ATP2B3	PLA2G4A
LOC645722	NUAK2	TUBA1B
PDLIM1	IGFL3	STK11
STBD1	RAD1	GRM5
COL4A4	SPANXA1	SMARCA4
SPAG16	B4GALT1	NTRK1
SNORD116-26	ZNF331	ECE1
CTNNAL1	DEFB126	LYN
LOC729506	PDE6A	ELK1
MGAT4C	APLP1	ALDH3A1
TCEAL5	SELV	PDCD1
CASQ1	FAM134B	CCS
LOC100506965	FUT5	SIL1
AASS	DUS3L	IL5
RASSF8	SLC44A4	PSEN2
PRICKLE1	S1PR2	IDO1
NTN4	MIR422A	DYNLL1
SH3D19	C6ORF27	MTR
XLOC_012724	CCDC29	PDIA2
C12orf75	MGC10997	SLC1A1
RN7SL1	NETO2	EIF2B4
LOC100507319	RASGEF1B	ADAM17
SNORD66	CCDC62	CAMP
SYPL2	GCNT3	CYP2A6
LOC100506553	FGF9	HDAC1
LOC100132909	KLK13	CD79A
LRRC55	PPFIA2	CYP27A1
KCNJ3	TSPAN16	RXRA
FAM46B	UMPS	EP300
FHL1	OR52B6	CXCR3
LOC100129781	CACNG3	NAT2
HIST1H1A	ZSWIM4	EDNRA
VPS18	TBC1D3G	PFN1
AEBP2	SMOX	MT-ND3
SOX8	EHD4	NTHL1
NFIX	AGAP6	KCNJ2
DOK6	LTBP4	CHCHD10
LOC100507505	IL17RD	BECN1
CERS1	HPDL	CLEC4A
OTUD7B	BEST2	COQ2
LOC100509105	LOC284912	EIF4EBP1
OXCT1	ADAMTS16	ANGPT1
NAP1L3	C1ORF84	UCP1
GNG13	SGK	MIR93
STAC2	LATS2	AIF1
NFATC4	OR14J1	IL15
LOC729680	SMCR5	TRIM21
PGAM2	SERPINB1	LTA
MEIS2	CCDC86	MIR29A
PEBP4	KRTAP13-1	MFN2
HABP4	11-Mar	CALM2
MPP2	FAM40B	TIA1
PLEKHH2	TLN2	RELA
XLOC_013368	PHOX2B	TRAP1
SAP18	KRTAP17-1	HGF
XLOC_008000	ZSCAN12L1	GAP43
ADAMTS9	CHL1	MIR433
XLOC_003123	FAM100A	SLC6A2
RANBP2	HIST2H3D	CD4
KCNK17	KIAA1324	MYO9A
XLOC_009549	DUSP8	PENK
XLOC_001339	CA4	EPRS1
ELOVL7	LOC392196	CDH1
RBM24	ZNF273	CFTR
SLC25A23	PFKP	PVALB
BCAS1	CACNG7	MRPL44
CSPG4	EBI2	CTSB
NGRN	FAM12B	NTS
FLNA	OR2AE1	EIF4G1
DPT	GPR63	CYP2B6
SNORA60	COLQ	ACE2
SBDS	HIF3A	SESN1
LOC100630918	MEI1	NRF1
SNORD8	POU4F3	PECAM1
	CYCSL1	KLF2
	DNAH9	GSS
	PSG1	EIF2AK1
	BAG1	FLT1
	SOX3	RPS6KB1
	CCL4L1	OXA1L
	SLCO4A1	ATXN3
	FLJ32658	HLA-B
	FRMPD2L2	RAF1
	FAM164C	ADA
	LOC375323	MAPK11
	FBXW10	GRIN2B
	C18ORF26	ANXA2
	CNN2	COX6B1
	FAM9B	HMGCL
	OR4A15	CXCL10
	LRRC37A2	MMP13
	UBL4B	MIR122
	KIR3DL3	STK39
	ZNF121	GCLM
	RP1	TLR3
	ZNF182	BAD
	SLC9A10	TBP
	KCNC2	CCN2
	ZNF70	TJP1
	C16ORF38	ALDH9A1
	AIRE	BIRC5
	TM4SF1	FCGR3B
	FLJ10213	NLRP1
	CASS4	KCNE1
	HSPC268	GAD1
	WNT3	ENO2
	CACNA1G	PEX12
	GAGE12E	CDKN1B
	OR1L3	LOC111365141
	LILRA3	FGF1
	PRG1	DRD4
	C2ORF51	ATF2
	LRFN5	CDK1
	USP43	RNF112
	RAB3D	HMGCR
	RSPO4	DHCR24
	PRAMEF15	AHSP
	LOC648148	NDUFA6
	RASL10B	PLCG1
	CCDC57	IRAK1
	DDX21	FMO1
	MAP1LC3C	HSP90AB1
	FLJ46309	ITGAL
	CA9	AKT2
	PRAME	FDXR
	HAPLN3	MIR126
	LOC653980	CCR6
	ANKRD45	KIF1B
	PRAMEF20	DSPP
	TRMT11	CCNA2
	ITGA10	CPOX
	C1QL4	ALDH1A1
	HAND1	CNTF
	AFG3L1	MT3
	NUFIP1	SDHAF2
	NUDT11	EPAS1
	MRGPRX3	LONP1
	C20ORF114	SETD2
	KCNQ4	E2F1
	C16ORF65	MTFMT
	RFPL3S	CALB1
	PMP2	MBP
	HIGD2B	NDUFS1
	WWC1	IGF1R
	HAVCR1	CHUK
	OR1L4	DNASE1
	VNN2	IFNB1
	MGC34821	VIM
	C9ORF68	MAP2K7
	IARS	CR2
	ARHGAP8	DLG4
	FAM184B	DRD1
	CGB5	PCNA
	C6ORF105	TSC1
	SOX7	MBL2
	DNAH10	GLUD1
	LRP8	TNFSF10
	CLPS	MCL1
	CCDC74B	NOL3
	SIRPA	CST3
	OR4K5	CBS
	FLJ10661	NDUFS8
	SLC38A1	CHKA
	NCR1	DDAH2
	HS3ST3B1	ACTB
	LOC541473	PRKAB1
	MIR542	STUB1
	CXCL5	ITGB2
	OSTCL	MATR3
	HCN4	APOB
	HTR3C	STK25
	CD9	TLR9
	KRTAP10-10	CSF2
	SLITRK1	APAF1
	PLA2G2D	PDYN
	GDF5	OPRD1
	BTNL3	ABCB1
	LRRC8B	TGM2
	SNORA67	MIR23A
	FAM181B	GRB2
	ARHGEF5	HSD17B10
	ZNF597	MRPS14
	QPCT	MIR132
	PNLIPRP3	LTF
	ETV3L	CCL4
	RNF126P1	NDUFS2
	SNORD101	BTD
	ZNF462	IFNA1
	YRDC	RB1
	RSPH9	SMAD4
	NKX2-1	MAP2K6
	SEMA4A	SRXN1
	MIR1299	LPO
	NARG1	HBA1
	CCDC114	IRS1
	PMM2	SLC17A5
	FRG2B	KCNQ1
	PPYR1	HTR2C
	ST8SIA2	ENO1
	PCDHB17	LAMP2
	PMP22	ITGB1
	OR5AK2	SERPINA1
	KLK8	S100B
	HTA	LOC110973015
	NCF1B	REST
	FICD	PIK3R1
	PTPRE	CDC42
	NLRP2	CXCL12
	BMS1P5	DAO
	LOC728606	BAK1
	MIR1324	HCRT
	LY6G5B	ADORA2A
	CRYGA	MTHFR
	GPR173	BRCA1
	PADI3	GNAS
	LAMA1	SIGMAR1
	C1QTNF1	IREB2
	NXT1	TGFBR1
	FLJ44124	CARS2
	RASSF2	CALM3
	APOL1	MIF
	NWD1	CTSD
	FAM187B	MAPKAPK3
	CD19	PAH
	MNT	OXR1
	TEX14	CACNB4
	ZNF765	PXN
	LOC90586	HTR3A
	SNX20	IGF2R
	SH2D7	CASP7
	ZNF367	GSTO2
	FLJ90231	ANG
	UTS2D	EPHA3
	PHLDB1	PTPN22
	FAM90A1	MRPS16
	RPL7L1	GLUD2
	CACNG5	CREBBP
	C21ORF121	SLC25A13
	CHST3	SIRT3
	NPHS1	GSTA4
	POU4F1	IDH2
	SSX3	TOR1A
	ZAN	DCTN1
	COL15A1	MIR17
	TMPRSS11E2	C12orf65
	ARL4D	EPHX1
	MC2R	TGFBR2
	LHFPL5	ERCC6
	OFCC1	NFE2L1
	RAB3IP	EIF2AK2
	LOC222967	H2AC18
	NKD2	COL2A1
	TRIM69	TRPV1
	MEOX1	VIP
	OR8D2	SYK
	ARGFX	A2M
	HIST2H2BF	ALOX5
	NXNL2	CD44
	DTX1	IAPP
	LOC401589	PRKCA
	NANOS2	SNCAIP
	DDR2	NAGS
	ETV3	HNRNPA1
	LYG2	ATP13A2
	CCDC68	SLC25A3
	NHLH1	DAPK1
	FLJ22536	TTR
	KRTAP5-2	EIF4E
	LOC441294	DLST
	PRLHR	CRYAA
	FAM43B	UBE2L3
	FAM139A	NEFH
	KCTD14	G3BP1
	GH2	ADH1C
	TRH	DNMT1
	JAK3	MRPS22
	TRIM7	TFAM
	DLGAP4	OSGIN2
	SH2D4B	SCN4A
	OR51V1	UCHL1
	CD300LB	MIR195
	CLDN14	OXT
	PELI2	AKR1A1
	E2F6	OPA1
	LOC220594	VARS2
	KIF13A	SLC1A2
	NLGN3	CRHR1
	C10ORF119	POR
	STRC	KCNJ5
	PXT1	BACE1
	HRK	DRD5
	LOC100132247	HSPA9
	DEFB109	SCN2A
	C14ORF153	AMPD1
	CDH4	TNFRSF1B
	HECTD2	TSFM
	EEPD1	MT-TK
	DPY19L2P1	TGFB2
	C12ORF53	UCP3
	DEFB130	IDH1
	EFNA5	CSF1
	SRGAP1	DNM1L
	TEX28	MET
	ADAM12	TSC2
	TMC7	PLA2G6
	ZNF674	PGD
	C2ORF14	KCNH2
	SCN7A	HMOX2
	SPC25	PPIF
	VCX2	EHHADH
	FLJ35776	TXNRD2
	C11ORF40	AKR1B1
	ADAM30	GSTM2
	SIM1	MAP2K3
	LOC389517	NGB
	LOC440350	MMP1
	SNORD1A	NCF1
	C1ORF110	MECP2
	NUP210L	NPPB
	SV2C	SIRT2
	PODXL	STAT1
	SNORA33	ECHS1
	ACCSL	AOC3
	TIFA	GPX2
	FLJ43752	GLRX2
	SNORD51	OSER1
	HOXD13	GSTM3
	NTN5	KRIT1
	C12ORF36	SDHAF1
	SPATA13	OPRM1
	LRP2	SESN2
	AHDC1	APOH
	SNORD4B	VDAC1
	PGM2	REN
	TNXB	SST
	ANKRD1	NR3C2
	MLL4	GSK3B
	NLRP5	KRAS
	LOC126536	HTR1A
	SLC5A8	FXN
	CHRNA10	NPPA
	OR51F2	PTK2
	FLJ32011	CPT1B
	MIXL1	HLA-DRA
	PIP5K1C	UGT1A1
	LOC100132832	PRKD1
	SLC8A3	CYB5R3
	CD276	GPX4
	TCP11L1	GPT
	FRMPD2L1	FMO3
	AGPAT4	JAK2
	C7ORF63	MT-TL1
	MIR1179	IL1R1
	ANXA3	MAP2K1
	FLJ43763	MT-CO2
	ABL2	ATP2A2
	ZNF835	PLA2G7
	NTM	CD40
	C6ORF114	MAP2K4
	PRAMEF16	GSTO1
	TNFRSF13C	TPH1
	GABPB2	BCL2L1
	MCF2L2	ACHE
	BEST3	CRAT
	CLEC1A	GCLC
	FGR	NFKBIA
	PCDHB9	IL4
	SCGBL	UCP2
	RUNDC2A	IL17A
	KRT33B	LOC110806262
	SULT1C3	TRMT10C
	PRDM12	PNPT1
	OR1F2P	CDKN2A
	NPS	PTK2B
	KIAA1026	CCL5
	PRR23A	NPM1
	MGAM	ETS1
	HYAL2	PRODH
	MEGF11	ACO1
	PPP1R10	EEF1A1
	BCL2L15	OGDH
	LRP4	TAC1
	MKX	CASP1
	OTOP2	CYP11B2
	GPR4	NDUFAF2
	IRX2	PRKCD
	IL4I1	SMAD3
	HSPC111	ENG
	CENPO	GLUL
	GLIPR2	HSD17B4
	SNORD30	RAC2
	C9ORF21	MT-ND2
	KCTD8	PON3
	PRIMA1	ATXN2
	KLK4	PTEN
	TFIP11	TSPO
	GRM4	ELANE
	PRM2	SDHC
	C6ORF150	TUFM
	PTCH2	POMC
	TBC1D26	CYP2C9
	DGKH	GPX7
	CDH18	P4HB
	C1ORF75	FUS
	TMEM137	MT-ND5
	CCDC9	FASLG
	LOC729399	HLA-DRB1
	C3ORF32	MIR155
	PLA2G3	TF
	VPS37B	CHKB
	OR6C3	CDK2
	PPEF1	CD36
	HAP1	HFE
	ZFP36L2	ACP1
	TMEM201	GSTA1
	RND3	NOTCH1
	ZNF804B	DUSP1
	TMEM145	PRDX4
	LOC399900	PTPN11
	CSRNP2	AGTR1
	NUP98	HSP90B1
	GLDN	SLC18A3
	YPEL2	FN1
	SLC5A1	PRKCB
	CRYBA1	CNR1
	GHRH	TREM2
	METTL1	NDUFV2
	CREG2	GLRX
	DNAJC27	ITGAM
	CLEC5A	TECRL
	VCY	CACNA1S
	SLC35E4	HTT
	ZNF365	TIMP1
	KCTD13	CDK5
	CSDA	CALR
	HLA-G	SUOX
	UBXN11	PTGS1
	NLRP9	CYP2C19
	ST8SIA5	TREX1
	CREB3L3	TTN
	LOC730347	DLD
	ILKAP	CS
	HNRNPU	TXNIP
	LOC728276	IL18
	OR10V1	GCDH
	CALN1	APOA1
	WBSCR28	CYGB
	ARHGAP6	CCND1
	FAM178B	PDHA1
	LRRC37B2	ASS1
	HTRA4	LRRK2
	LENG9	HTR2A
	STK17B	DRD2
	OR2F2	SLC6A3
	BEST4	MAPKAPK2
	OR2A7	ARG1
	C7ORF43	GGT1
	CLEC4D	NPY
	SFRS13B	GBA
	IGFL4	BMP6
	SEMA3C	HSPD1
	TMEM185B	CYP1B1
	C6ORF25	LEP
	CYS1	BLVRB
	DBF4B	FARS2
	LINGO2	HRAS
	ASPHD2	RAC1
	ZNF286C	PRKAA1
	CDCP1	EPO
	TAS1R1	MSRB2
	RETNLB	LOX
	NOP16	NDUFB8
	OR52I1	RPS27A
	ZNF652	MDM2
	LOC157627	NDUFV1
	RANGAP1	MIR22
	IER5	MAPK9
	MFGE8	NGF
	FNDC4	IL2
	DNAH5	SRC
	ATP6V0A4	ATF6
	SLC7A5P1	MIR146A
	IFNA14	ATM
	MLKL	SDHD
	RBMS1	NDUFS3
	FLJ46010	MT-ATP6
	ZNF805	MT-CYB
	CACNG6	OSGIN1
	STK31	ATF4
	OR5H15	GTPBP3
	LOC645233	RHOA
	MT1IP	PPARA
	ZNF695	ABL1
	ZNF192	KDR
	NOTCH3	SPP1
	SLC22A8	ACAD9
	TSHR	AGT
	VENTXP7	TRPM2
	B3GNT5	GSTT1
	C9ORF72	PIK3CA
	CD97	PRDX1
	IL1F8	HMGB1
	FBXO24	CLU
	LOC260339	PIK3CG
	GALNT3	CDKN3
	PRELP	HBB
	APCDD1L	NDUFA12
	MTHFD2L	SELP
	P2RXL1	ATP5F1A
	STEAP4	C1QBP
	FLJ38377	PRDX3
	ZNF595	TXNRD1
	PRDM8	SLC22A5
	GPR142	MSRB1
	NPFFR2	AGER
	MIR1289-2	PRL
	CCR1	CTNNB1
	PCDHGA3	TRDN
	KRT24	PC
	MOBKL2C	CALM1
	DUSP21	ETFB
	NIP7	SHC1
	GTF2IRD2B	COMT
	FLJ42627	ANXA5
	CNGB1	TH
	C14ORF4	STAT3
	WDR4	NUDT1
	LILRB3	MT-CO1
	RLBP1	EIF2S1
	KRTAP11-1	EIF2AK3
	C12ORF34	TERT
	C3ORF24	IL13
	HERC2P4	GDNF
	NACAP1	SLC2A1
	TIMP3	FAS
	CTAG1A	MB
	BLNK	MT-ND1
	PPIL4	SDHA
	PLEKHF1	CYP1A2
	EYA4	SDHB
	OR10P1	NR3C1
	SPAG11A	TXN2
	NRIP3	OXSR1
	MS4A12	HSPA8
	ACBD7	C9orf72
	GABRB1	GFAP
	LOC285016	TPO
	GPR81	EGF
	OR6Q1	MYH7
	LOC202459	MSRA
	P2RX1	CYP2E1
	SLC3A2	GCH1
	NECAB1	ELAC2
	MICALCL	PRDX6
	FHL2	CYP1A1
	GML	PINK1
	TRIB1	SP1
	MIR933	CASP9
	CNPY1	F2
	GATA6	ETFA
	SLA	PPARG
	MIRLET7D	HTRA2
	P2RY11	CYP3A4
	MGP	ALDH2
	MGC44328	FOXO3
	ABHD9	COX5A
	SLC35F1	SELENON
	FOXP1	OGG1
	IKZF4	KNG1
	FAM71F1	MTOR
	USP49	ABCD1
	SNHG1	MTO1
	C5ORF40	TLR4
	OR4C13	BAX
	U2AF1	PRDX2
	LOC100124692	POLG
	ZNF843	MAPK3
	FAM131A	VCAM1
	TRPM1	HSF1
	SNORD49A	NCF2
	FGD2	PRNP
	RSHL1	APOE
	CXADRP2	HIF1A
	BARD1	CACNA1C
	PTPRH	CASP8
	TMEM120B	LMNA
	GSDMB	XBP1
	NALP5	CRH
	SNORD4A	CAV1
	DAD1L	PON2
	HAL	BCL2
	FCGR1B	TARDBP
	DNAJA4	MAPK10
	OR7D2	HSPA1A
	LY6G6E	ACE
	MYBPHL	APEX1
	PRAMEF7	ESR1
	KRTAP3-2	MAP3K5
	C17ORF57	VCP
	SH3TC1	AIFM1
	KIAA0368	CP
	FOXQ1	SCN5A
	FUT3	HSPB1
	CDH29	NFKB1
	C3ORF36	PRDX5
	SLC20A1	HBG2
	RBBP8	CAV3
	XAGE1	TYR
	NOG	KEAP1
	C5ORF25	GSTM1
	LOC653604	AARS2
	ORC6L	PSEN1
	HEATR4	DDIT3
	JOSD1	GSTP1
	OR2B11	CPT1A
	FABP6	SLC25A20
	ERF	GPX1
	KCNJ1	SQSTM1
	FSCN3	ETFDH
	GMEB1	HSPA5
	SALL1	ACOX1
	ZYG11A	CYP2D6
	ZNF280B	VWF
	TP53TG3	NDUFS4
	MIR1206	GAPDH
	SFI1	MAPT
	DEFB109P1	PARP1
	GGTLC1	VEGFA
	DKK4	HADHB
	DDX31	RYR1
	SH3BP4	CYBB
	BAGE5	GFM1
	STON1	HSPA4
	MXD1	SNCA
	MIR640	IFNG
	SAMSN1	NQO1
	MIR567	HSP90AA1
	CKMT1B	TGFB1
		CYBA
		CXCL8
		CRP
		ALB
		SIRT1
		ACADS
		HADH
		AKT1
		INS
		ACADVL
		TXN
		CASP3
		G6PD
		MAPK1
		SLC6A4
		ACADM
		CYCS
		MAPK8
		HADHA
		PRKN
		PON1
		PARK7
		GSR
		XDH
		APP
		MAPK14
		MPO
		SOD2
		CPT2
		NFE2L2
		TP53
		TNF
		CAT
		NOS2
		SOD1
