# Supplementary material for: Identification of shared oxidative stress related hub genes in NAFLD and atherosclerosis using bioinformatics and machine learning
Source: Sci Rep. 2026 Jan 5;16:4644. doi: 10.1038/s41598-025-34958-5 (PMC12868795; doi:10.1038/s41598-025-34958-5)
Supplement: Supplementary file 3 — Supplementary Material 3 [file 41598_2025_34958_MOESM3_ESM.xlsx]

## Sheet: GSE89632
Supplementary Table 7: The ROC curves of ADM and IL2RB in NAFLD
outcome	group	n	min	max	median	iqr	q1	q3	mean	sd	se
Control	IL2RB	24	9.28019	11.0488	10.4606	0.578805	10.078	10.6568	10.3668	0.490753	0.100175
Control	ADM	24	13.2002	14.382	13.8903	0.459423	13.6685	14.1279	13.8428	0.344937	0.07041
NAFLD	IL2RB	39	10.2405	11.8462	11.2785	0.378653	11.0695	11.4482	11.2018	0.347713	0.0556787
NAFLD	ADM	39	12.5822	13.904	12.9596	0.208381	12.9042	13.1125	13.0123	0.235093	0.037645

## Sheet: GSE100927
Supplementary Table 7: The ROC curves of ADM and IL2RB in AS
outcome	group	n	min	max	median	iqr	q1	q3	mean	sd	se
Control	IL2RB	35	4.13471	6.14644	4.88827	0.795649	4.64036	5.43601	5.02697	0.556238	0.0940214
Control	ADM	35	7.5799	10.5449	9.08442	1.24231	8.28303	9.52534	8.96144	0.75238	0.127175
Atherosclerosis	IL2RB	69	4.53971	7.09577	6.09558	0.721394	5.65163	6.37303	6.00336	0.532586	0.0641158
Atherosclerosis	ADM	69	6.70058	10.6804	8.08644	0.900288	7.73197	8.63226	8.1477	0.716143	0.0862135
