# Supplementary material for: Identification of shared oxidative stress related hub genes in NAFLD and atherosclerosis using bioinformatics and machine learning
Source: Sci Rep. 2026 Jan 5;16:4644. doi: 10.1038/s41598-025-34958-5 (PMC12868795; doi:10.1038/s41598-025-34958-5)
Supplement: Supplementary file 4 — Supplementary Material 4 [file 41598_2025_34958_MOESM4_ESM.xlsx]

## Sheet: Sheet 1
Supplementary Table 4: PPI network information
node1	node2	node1_external_id	node2_external_id	neighborhood_on_chromosome	gene_fusion	phylogenetic_cooccurrence	coexpression	experimentally_determined_interaction	database_annotated	automated_textmining	combined_score
GADD45B	GADD45G	ENSP00000215631	ENSP00000252506	0	0	0.056	0.28	0	0.9	0.416	0.955
BAG3	CRYAB	ENSP00000358081	ENSP00000433560	0	0	0	0.075	0.562	0	0.874	0.944
CX3CR1	CXCL9	ENSP00000351059	ENSP00000354901	0	0	0	0.047	0	0.65	0.7	0.891
IL2RB	LCK	ENSP00000216223	ENSP00000477713	0	0	0	0.29	0.292	0.4	0.631	0.874
CSF3	CXCL9	ENSP00000225474	ENSP00000354901	0	0	0	0.08	0	0	0.786	0.794
CX3CR1	TREM2	ENSP00000351059	ENSP00000362205	0	0	0	0.136	0	0	0.742	0.767
GADD45B	JUNB	ENSP00000215631	ENSP00000303315	0	0	0	0.645	0	0	0.194	0.702
IL2RB	CSF3	ENSP00000216223	ENSP00000225474	0	0	0	0	0	0.65	0.185	0.702
IL2RB	CXCL9	ENSP00000216223	ENSP00000354901	0	0	0	0.155	0	0	0.581	0.631
CXCL9	TLR7	ENSP00000354901	ENSP00000370034	0	0	0	0.15	0	0	0.515	0.57
CX3CR1	TLR7	ENSP00000351059	ENSP00000370034	0	0	0	0.253	0	0	0.433	0.558
TLR7	LCK	ENSP00000370034	ENSP00000477713	0	0	0	0.083	0.1	0	0.504	0.555
TREM2	LCK	ENSP00000362205	ENSP00000477713	0	0	0	0.062	0	0.5	0.095	0.538
TGFB3	ELN	ENSP00000238682	ENSP00000351807	0	0	0	0.081	0	0	0.506	0.526
CX3CR1	BDNF	ENSP00000351059	ENSP00000414303	0	0	0	0	0	0	0.517	0.517
CSF3	TLR7	ENSP00000225474	ENSP00000370034	0	0	0	0.056	0	0	0.468	0.476
TREM2	BDNF	ENSP00000362205	ENSP00000414303	0	0	0	0	0	0	0.471	0.471
GADD45B	BDNF	ENSP00000215631	ENSP00000414303	0	0	0	0	0	0	0.47	0.47
TGFB3	BDNF	ENSP00000238682	ENSP00000414303	0	0	0	0	0	0	0.466	0.466
CSF3	BDNF	ENSP00000225474	ENSP00000414303	0	0	0	0.044	0	0	0.463	0.464
IL2RB	CX3CR1	ENSP00000216223	ENSP00000351059	0	0	0	0.199	0	0	0.35	0.457
CSF3	LCK	ENSP00000225474	ENSP00000477713	0	0	0	0	0	0	0.447	0.447
CSF3	TGFB3	ENSP00000225474	ENSP00000238682	0	0	0	0.084	0	0	0.38	0.407
CXCL9	LCK	ENSP00000354901	ENSP00000477713	0	0	0	0.109	0	0	0.348	0.394
PTX3	ADM	ENSP00000295927	ENSP00000436607	0	0	0	0.109	0	0	0.325	0.372
CSF3	CX3CR1	ENSP00000225474	ENSP00000351059	0	0	0	0	0	0	0.37	0.37
TREM2	TLR7	ENSP00000362205	ENSP00000370034	0	0	0	0.136	0	0	0.273	0.345
TLR7	BDNF	ENSP00000370034	ENSP00000414303	0	0	0.202	0	0	0	0.19	0.326
IL2RB	TLR7	ENSP00000216223	ENSP00000370034	0	0	0	0.175	0	0	0.213	0.323
TGFB3	CXCL9	ENSP00000238682	ENSP00000354901	0	0	0	0.083	0	0	0.291	0.322
CSF3	ELN	ENSP00000225474	ENSP00000351807	0	0	0	0.055	0.094	0	0.27	0.32
PRKCZ	LCK	ENSP00000367830	ENSP00000477713	0	0	0.123	0.054	0	0	0.238	0.312
TGFB3	CRYAB	ENSP00000238682	ENSP00000433560	0	0	0	0.142	0	0	0.222	0.304
CSF3	PTX3	ENSP00000225474	ENSP00000295927	0	0	0	0.072	0	0	0.273	0.296
CXCL9	TREM2	ENSP00000354901	ENSP00000362205	0	0	0	0.122	0	0	0.22	0.286
CX3CR1	LCK	ENSP00000351059	ENSP00000477713	0	0	0	0.124	0	0	0.213	0.281
GADD45B	ADM	ENSP00000215631	ENSP00000436607	0	0	0	0.151	0	0	0.174	0.268
GADD45G	BDNF	ENSP00000252506	ENSP00000414303	0	0	0	0	0	0	0.263	0.263
GADD45B	BAG3	ENSP00000215631	ENSP00000358081	0	0	0	0.084	0	0	0.227	0.261
JUNB	LCK	ENSP00000303315	ENSP00000477713	0	0	0	0.058	0.085	0	0.205	0.255
PRKCZ	BDNF	ENSP00000367830	ENSP00000414303	0	0	0	0	0.044	0	0.249	0.251
PTX3	TREM2	ENSP00000295927	ENSP00000362205	0	0	0	0	0	0	0.247	0.247
CXCL9	BDNF	ENSP00000354901	ENSP00000414303	0	0	0	0	0	0	0.246	0.245
TGFB3	LCK	ENSP00000238682	ENSP00000477713	0	0	0	0.06	0.126	0	0.143	0.234
PTX3	CXCL9	ENSP00000295927	ENSP00000354901	0	0	0	0.042	0	0	0.228	0.229
CSF3	TREM2	ENSP00000225474	ENSP00000362205	0	0	0	0.103	0	0	0.167	0.22
PTX3	BDNF	ENSP00000295927	ENSP00000414303	0	0	0	0.073	0	0	0.194	0.22
CSF3	ADM	ENSP00000225474	ENSP00000436607	0	0	0	0.06	0	0	0.203	0.218
TGFB3	CX3CR1	ENSP00000238682	ENSP00000351059	0	0	0	0.044	0.069	0	0.19	0.216
ELN	CXCL9	ENSP00000351807	ENSP00000354901	0	0	0	0.049	0	0	0.209	0.215
ELN	BDNF	ENSP00000351807	ENSP00000414303	0	0	0	0	0	0	0.2	0.2
BDNF	CRYAB	ENSP00000414303	ENSP00000433560	0	0	0	0.072	0	0	0.174	0.2
JUNB	BDNF	ENSP00000303315	ENSP00000414303	0	0	0	0	0.079	0	0.166	0.199
CSF3	HBB	ENSP00000225474	ENSP00000494175	0	0	0	0	0	0	0.196	0.196
PTX3	ELN	ENSP00000295927	ENSP00000351807	0	0	0	0.044	0	0	0.194	0.196
CX3CR1	ELN	ENSP00000351059	ENSP00000351807	0	0	0	0	0	0	0.196	0.196
CX3CR1	HBB	ENSP00000351059	ENSP00000494175	0	0	0	0.122	0	0	0.12	0.195
BDNF	ADM	ENSP00000414303	ENSP00000436607	0	0	0	0	0	0	0.19	0.19
GADD45G	JUNB	ENSP00000252506	ENSP00000303315	0	0	0	0.133	0	0	0.102	0.188
TGFB3	PRKCZ	ENSP00000238682	ENSP00000367830	0	0	0	0	0.126	0	0.108	0.187
ELN	ADM	ENSP00000351807	ENSP00000436607	0	0	0	0	0	0	0.187	0.187
BAG3	ADM	ENSP00000358081	ENSP00000436607	0	0	0	0.066	0	0	0.164	0.186
TGFB3	BAG3	ENSP00000238682	ENSP00000358081	0	0	0	0.06	0.045	0	0.161	0.181
GADD45B	TGFB3	ENSP00000215631	ENSP00000238682	0	0	0	0.058	0	0	0.165	0.179
LCK	HBB	ENSP00000477713	ENSP00000494175	0	0	0	0.05	0	0	0.172	0.179
GADD45G	ADM	ENSP00000252506	ENSP00000436607	0	0	0	0.056	0	0	0.161	0.175
PTX3	CX3CR1	ENSP00000295927	ENSP00000351059	0	0	0	0.042	0	0	0.174	0.174
CXCL9	ADM	ENSP00000354901	ENSP00000436607	0	0	0	0	0	0	0.174	0.173
BAG3	PRKCZ	ENSP00000358081	ENSP00000367830	0	0	0	0.055	0.071	0	0.133	0.172
TGFB3	TREM2	ENSP00000238682	ENSP00000362205	0	0	0	0.126	0	0	0.091	0.171
GADD45G	BAG3	ENSP00000252506	ENSP00000358081	0	0	0	0.056	0	0	0.158	0.171
TGFB3	TLR7	ENSP00000238682	ENSP00000370034	0	0	0	0.062	0.045	0	0.147	0.17
BAG3	BDNF	ENSP00000358081	ENSP00000414303	0	0	0	0	0	0	0.166	0.166
TREM2	CRYAB	ENSP00000362205	ENSP00000433560	0	0	0	0.126	0	0	0.085	0.166
IL2RB	TGFB3	ENSP00000216223	ENSP00000238682	0	0	0	0.047	0	0	0.16	0.165
PTX3	TLR7	ENSP00000295927	ENSP00000370034	0	0	0	0	0	0	0.16	0.159
CRYAB	HBB	ENSP00000433560	ENSP00000494175	0	0	0	0.064	0	0	0.138	0.158
BAG3	LCK	ENSP00000358081	ENSP00000477713	0	0	0	0.054	0.123	0	0.064	0.156
JUNB	ADM	ENSP00000303315	ENSP00000436607	0	0	0	0.107	0	0	0.089	0.152
GADD45B	CRYAB	ENSP00000215631	ENSP00000433560	0	0	0	0.062	0	0	0.131	0.15
ELN	CRYAB	ENSP00000351807	ENSP00000433560	0	0	0	0.099	0	0	0.096	0.15
