# Supplementary material for: Identification of shared oxidative stress related hub genes in NAFLD and atherosclerosis using bioinformatics and machine learning
Source: Sci Rep. 2026 Jan 5;16:4644. doi: 10.1038/s41598-025-34958-5 (PMC12868795; doi:10.1038/s41598-025-34958-5)
Supplement: Supplementary file 5 — Supplementary Material 5 [file 41598_2025_34958_MOESM5_ESM.xlsx]

## Sheet: GSE89632
Supplementary Table 6: LASSO analysis - coefficient screening-GSE89632
variable	lambda.min	lambda.1se
(Intercept)	24.3992	21.4017
TREM2	0	0
CX3CR1	0	0
TLR7	0.073152	0
HBB	0	0
IL2RB	0.666039	0.0647492
LCK	0	0
CXCL9	0	0
PRKCZ	0	0
CSF3	0	0
ELN	0	0
CRYAB	0	0
BDNF	0	0
GADD45B	0	-0.693518
ADM	-1.21276	-0.262045
PTX3	-0.0031072	0
MSRB3	0	0
TGFB3	0	0
GADD45G	0	0
JUNB	-1.29965	-0.733871
BAG3	0	0

## Sheet: GSE100927
Supplementary Table 6: LASSO analysis - coefficient screening-GSE100927
variable	lambda.min	lambda.1se
(Intercept)	42.6875	4.0219
TREM2	0	0
CX3CR1	1.63275	0.832556
TLR7	0.48308	0.146349
HBB	1.6707	0.418509
IL2RB	0.572216	0.0649266
LCK	0	0
CXCL9	0	0
PRKCZ	0.609923	1.15687
CSF3	0	0
ELN	-0.909976	-0.384242
CRYAB	-0.318953	-0.728385
BDNF	0	0
GADD45B	0	-0.0602063
ADM	-1.82255	-0.588887
PTX3	-0.775962	0
MSRB3	-6.25784	-0.862811
TGFB3	0	0
GADD45G	0	0
JUNB	0	0
BAG3	0	0
