# Supplementary material for: Identification of shared oxidative stress related hub genes in NAFLD and atherosclerosis using bioinformatics and machine learning
Source: Sci Rep. 2026 Jan 5;16:4644. doi: 10.1038/s41598-025-34958-5 (PMC12868795; doi:10.1038/s41598-025-34958-5)
Supplement: Supplementary file 6 — Supplementary Material 6 [file 41598_2025_34958_MOESM6_ESM.xlsx]

## Sheet: Sheet 1
Supplementary Table 5: GO and KEGG enrichment analysis
ONTOLOGY	ID	Description	GeneRatio	BgRatio	pvalue	p.adjust	qvalue	geneID	Count
BP	GO:0150146	cell junction disassembly	3/20	21/18800	1.35269e-06	0.0016814	0.000891354	TREM2/CX3CR1/TGFB3	3
BP	GO:0051403	stress-activated MAPK cascade	5/20	245/18800	4.7678e-06	0.00226623	0.00120139	TREM2/TLR7/CRYAB/GADD45B/GADD45G	5
BP	GO:0031098	stress-activated protein kinase signaling cascade	5/20	252/18800	5.46957e-06	0.00226623	0.00120139	TREM2/TLR7/CRYAB/GADD45B/GADD45G	5
BP	GO:0007613	memory	4/20	122/18800	7.54626e-06	0.002345	0.00124315	TREM2/CX3CR1/PRKCZ/BDNF	4
BP	GO:1900744	regulation of p38MAPK cascade	3/20	46/18800	1.51793e-05	0.00324067	0.00171796	TREM2/GADD45B/GADD45G	3
BP	GO:1901214	regulation of neuron death	5/20	313/18800	1.56428e-05	0.00324067	0.00171796	TREM2/CX3CR1/CSF3/BDNF/TGFB3	5
BP	GO:0032496	response to lipopolysaccharide	5/20	333/18800	2.1078e-05	0.00360982	0.00191366	TREM2/CX3CR1/CXCL9/CSF3/ADM	5
BP	GO:0070997	neuron death	5/20	353/18800	2.78867e-05	0.00360982	0.00191366	TREM2/CX3CR1/CSF3/BDNF/TGFB3	5
BP	GO:0002237	response to molecule of bacterial origin	5/20	354/18800	2.82672e-05	0.00360982	0.00191366	TREM2/CX3CR1/CXCL9/CSF3/ADM	5
BP	GO:0038066	p38MAPK cascade	3/20	57/18800	2.90412e-05	0.00360982	0.00191366	TREM2/GADD45B/GADD45G	3
BP	GO:0045428	regulation of nitric oxide biosynthetic process	3/20	61/18800	3.56241e-05	0.00390664	0.00207102	CX3CR1/HBB/PTX3	3
BP	GO:1902903	regulation of supramolecular fiber organization	5/20	376/18800	3.7715e-05	0.00390664	0.00207102	TREM2/CSF3/ELN/CRYAB/TGFB3	5
BP	GO:0080164	regulation of nitric oxide metabolic process	3/20	64/18800	4.11565e-05	0.0039352	0.00208615	CX3CR1/HBB/PTX3	3
BP	GO:0043254	regulation of protein-containing complex assembly	5/20	401/18800	5.12539e-05	0.00409091	0.0021687	TREM2/PRKCZ/CSF3/ELN/CRYAB	5
BP	GO:0050766	positive regulation of phagocytosis	3/20	71/18800	5.61914e-05	0.00409091	0.0021687	TREM2/IL2RB/PTX3	3
BP	GO:0098883	synapse pruning	2/20	11/18800	5.87974e-05	0.00409091	0.0021687	TREM2/CX3CR1	2
BP	GO:1903977	positive regulation of glial cell migration	2/20	11/18800	5.87974e-05	0.00409091	0.0021687	TREM2/CX3CR1	2
BP	GO:0043523	regulation of neuron apoptotic process	4/20	207/18800	6.0238e-05	0.00409091	0.0021687	TREM2/CX3CR1/BDNF/TGFB3	4
BP	GO:1901215	negative regulation of neuron death	4/20	209/18800	6.2532e-05	0.00409091	0.0021687	CX3CR1/CSF3/BDNF/TGFB3	4
BP	GO:0006809	nitric oxide biosynthetic process	3/20	75/18800	6.62067e-05	0.00411474	0.00218133	CX3CR1/HBB/PTX3	3
BP	GO:1905907	negative regulation of amyloid fibril formation	2/20	13/18800	8.3279e-05	0.00461619	0.00244716	TREM2/CRYAB	2
BP	GO:0046209	nitric oxide metabolic process	3/20	81/18800	8.33144e-05	0.00461619	0.00244716	CX3CR1/HBB/PTX3	3
BP	GO:2001057	reactive nitrogen species metabolic process	3/20	82/18800	8.64196e-05	0.00461619	0.00244716	CX3CR1/HBB/PTX3	3
BP	GO:0071219	cellular response to molecule of bacterial origin	4/20	229/18800	8.91299e-05	0.00461619	0.00244716	TREM2/CX3CR1/CXCL9/CSF3	4
BP	GO:0051402	neuron apoptotic process	4/20	241/18800	0.000108582	0.00527292	0.00279531	TREM2/CX3CR1/BDNF/TGFB3	4
BP	GO:0070098	chemokine-mediated signaling pathway	3/20	89/18800	0.000110294	0.00527292	0.00279531	TREM2/CX3CR1/CXCL9	3
BP	GO:0019221	cytokine-mediated signaling pathway	5/20	486/18800	0.000127132	0.00536449	0.00284386	TREM2/CX3CR1/IL2RB/CXCL9/CSF3	5
BP	GO:1903975	regulation of glial cell migration	2/20	16/18800	0.000127876	0.00536449	0.00284386	TREM2/CX3CR1	2
BP	GO:1905906	regulation of amyloid fibril formation	2/20	16/18800	0.000127876	0.00536449	0.00284386	TREM2/CRYAB	2
BP	GO:0043410	positive regulation of MAPK cascade	5/20	491/18800	0.000133386	0.00536449	0.00284386	TREM2/PRKCZ/GADD45B/TGFB3/GADD45G	5
BP	GO:0071216	cellular response to biotic stimulus	4/20	256/18800	0.000137037	0.00536449	0.00284386	TREM2/CX3CR1/CXCL9/CSF3	4
BP	GO:1990868	response to chemokine	3/20	97/18800	0.00014242	0.00536449	0.00284386	TREM2/CX3CR1/CXCL9	3
BP	GO:1990869	cellular response to chemokine	3/20	97/18800	0.00014242	0.00536449	0.00284386	TREM2/CX3CR1/CXCL9	3
BP	GO:0050764	regulation of phagocytosis	3/20	99/18800	0.000151303	0.00547811	0.00290409	TREM2/IL2RB/PTX3	3
BP	GO:0007611	learning or memory	4/20	264/18800	0.000154251	0.00547811	0.00290409	TREM2/CX3CR1/PRKCZ/BDNF	4
BP	GO:0002281	macrophage activation involved in immune response	2/20	18/18800	0.000162835	0.00562231	0.00298054	TREM2/CX3CR1	2
BP	GO:0001666	response to hypoxia	4/20	286/18800	0.000209656	0.0070433	0.00373384	TREM2/CRYAB/ADM/TGFB3	4
BP	GO:0007252	I-kappaB phosphorylation	2/20	21/18800	0.000223071	0.00729677	0.00386821	CX3CR1/TLR7	2
BP	GO:0051222	positive regulation of protein transport	4/20	293/18800	0.00022996	0.00732924	0.00388543	TREM2/PRKCZ/TGFB3/BAG3	4
BP	GO:0036293	response to decreased oxygen levels	4/20	299/18800	0.000248464	0.00772102	0.00409312	TREM2/CRYAB/ADM/TGFB3	4
BP	GO:0050890	cognition	4/20	306/18800	0.000271385	0.00822759	0.00436167	TREM2/CX3CR1/PRKCZ/BDNF	4
BP	GO:1904951	positive regulation of establishment of protein localization	4/20	309/18800	0.00028166	0.0083358	0.00441903	TREM2/PRKCZ/TGFB3/BAG3	4
BP	GO:0060143	positive regulation of syncytium formation by plasma membrane fusion	2/20	24/18800	0.000292618	0.00845871	0.00448419	TREM2/CXCL9	2
BP	GO:1905523	positive regulation of macrophage migration	2/20	25/18800	0.00031786	0.00897956	0.0047603	TREM2/CX3CR1	2
BP	GO:0070482	response to oxygen levels	4/20	324/18800	0.000337292	0.00922148	0.00488855	TREM2/CRYAB/ADM/TGFB3	4
BP	GO:0007204	positive regulation of cytosolic calcium ion concentration	4/20	325/18800	0.000341262	0.00922148	0.00488855	CX3CR1/LCK/CXCL9/ADM	4
BP	GO:0060142	regulation of syncytium formation by plasma membrane fusion	2/20	30/18800	0.00045943	0.0116003	0.00614963	TREM2/CXCL9	2
BP	GO:0031333	negative regulation of protein-containing complex assembly	3/20	145/18800	0.000465299	0.0116003	0.00614963	TREM2/PRKCZ/CRYAB	3
BP	GO:0043524	negative regulation of neuron apoptotic process	3/20	145/18800	0.000465299	0.0116003	0.00614963	CX3CR1/BDNF/TGFB3	3
BP	GO:0002697	regulation of immune effector process	4/20	353/18800	0.000466625	0.0116003	0.00614963	TREM2/CX3CR1/PRKCZ/TGFB3	4
BP	GO:0051480	regulation of cytosolic calcium ion concentration	4/20	356/18800	0.00048177	0.011742	0.00622473	CX3CR1/LCK/CXCL9/ADM	4
BP	GO:1900745	positive regulation of p38MAPK cascade	2/20	32/18800	0.000523188	0.0125062	0.00662987	GADD45B/GADD45G	2
BP	GO:2001233	regulation of apoptotic signaling pathway	4/20	370/18800	0.000557137	0.0130664	0.00692687	TREM2/CX3CR1/LCK/BDNF	4
BP	GO:0018108	peptidyl-tyrosine phosphorylation	4/20	373/18800	0.000574321	0.0131377	0.00696462	TREM2/LCK/PRKCZ/CSF3	4
BP	GO:1990000	amyloid fibril formation	2/20	34/18800	0.000590997	0.0131377	0.00696462	TREM2/CRYAB	2
BP	GO:0018212	peptidyl-tyrosine modification	4/20	376/18800	0.000591882	0.0131377	0.00696462	TREM2/LCK/PRKCZ/CSF3	4
BP	GO:0050900	leukocyte migration	4/20	384/18800	0.000640581	0.0139692	0.00740542	TREM2/CX3CR1/LCK/CXCL9	4
BP	GO:0007568	aging	3/20	163/18800	0.000654474	0.0140261	0.00743559	CRYAB/ADM/TGFB3	3
BP	GO:0007254	JNK cascade	3/20	175/18800	0.000804384	0.0169466	0.00898385	TLR7/GADD45B/GADD45G	3
BP	GO:0032733	positive regulation of interleukin-10 production	2/20	41/18800	0.000859998	0.0172416	0.00914021	TREM2/PRKCZ	2
BP	GO:0045429	positive regulation of nitric oxide biosynthetic process	2/20	41/18800	0.000859998	0.0172416	0.00914021	HBB/PTX3	2
BP	GO:1905521	regulation of macrophage migration	2/20	41/18800	0.000859998	0.0172416	0.00914021	TREM2/CX3CR1	2
BP	GO:0007565	female pregnancy	3/20	185/18800	0.00094477	0.0180874	0.00958859	ADM/TGFB3/JUNB	3
BP	GO:0032691	negative regulation of interleukin-1 beta production	2/20	43/18800	0.00094584	0.0180874	0.00958859	TREM2/CX3CR1	2
BP	GO:1904407	positive regulation of nitric oxide metabolic process	2/20	43/18800	0.00094584	0.0180874	0.00958859	HBB/PTX3	2
BP	GO:0006979	response to oxidative stress	4/20	433/18800	0.00100321	0.0188937	0.0100161	TREM2/HBB/CRYAB/MSRB3	4
BP	GO:1903829	positive regulation of protein localization	4/20	446/18800	0.00111966	0.0203456	0.0107857	TREM2/PRKCZ/TGFB3/BAG3	4
BP	GO:0001774	microglial cell activation	2/20	47/18800	0.0011294	0.0203456	0.0107857	TREM2/CX3CR1	2
BP	GO:0060711	labyrinthine layer development	2/20	47/18800	0.0011294	0.0203456	0.0107857	ADM/JUNB	2
BP	GO:0032872	regulation of stress-activated MAPK cascade	3/20	198/18800	0.00114933	0.0204088	0.0108193	TREM2/GADD45B/GADD45G	3
BP	GO:0070302	regulation of stress-activated protein kinase signaling cascade	3/20	201/18800	0.0012002	0.0208941	0.0110765	TREM2/GADD45B/GADD45G	3
BP	GO:0006874	cellular calcium ion homeostasis	4/20	456/18800	0.0012155	0.0208941	0.0110765	CX3CR1/LCK/CXCL9/ADM	4
BP	GO:0022602	ovulation cycle process	2/20	49/18800	0.00122709	0.0208941	0.0110765	PTX3/TGFB3	2
BP	GO:0044703	multi-organism reproductive process	3/20	205/18800	0.00127021	0.0211708	0.0112232	ADM/TGFB3/JUNB	3
BP	GO:0002269	leukocyte activation involved in inflammatory response	2/20	50/18800	0.0012774	0.0211708	0.0112232	TREM2/CX3CR1	2
BP	GO:0008347	glial cell migration	2/20	51/18800	0.00132869	0.0213221	0.0113034	TREM2/CX3CR1	2
BP	GO:0032692	negative regulation of interleukin-1 production	2/20	51/18800	0.00132869	0.0213221	0.0113034	TREM2/CX3CR1	2
BP	GO:0055074	calcium ion homeostasis	4/20	468/18800	0.00133799	0.0213221	0.0113034	CX3CR1/LCK/CXCL9/ADM	4
BP	GO:0002573	myeloid leukocyte differentiation	3/20	210/18800	0.0013613	0.0214189	0.0113547	TREM2/CSF3/JUNB	3
BP	GO:0035176	social behavior	2/20	52/18800	0.00138096	0.0214567	0.0113748	TREM2/CX3CR1	2
BP	GO:0044706	multi-multicellular organism process	3/20	213/18800	0.00141788	0.0216166	0.0114595	ADM/TGFB3/JUNB	3
BP	GO:0002931	response to ischemia	2/20	53/18800	0.0014342	0.0216166	0.0114595	TREM2/CX3CR1	2
BP	GO:0006968	cellular defense response	2/20	54/18800	0.00148842	0.0216166	0.0114595	CX3CR1/CXCL9	2
BP	GO:0051703	biological process involved in intraspecies interaction between organisms	2/20	54/18800	0.00148842	0.0216166	0.0114595	TREM2/CX3CR1	2
BP	GO:0061900	glial cell activation	2/20	54/18800	0.00148842	0.0216166	0.0114595	TREM2/CX3CR1	2
BP	GO:0071222	cellular response to lipopolysaccharide	3/20	217/18800	0.0014956	0.0216166	0.0114595	CX3CR1/CXCL9/CSF3	3
BP	GO:1905517	macrophage migration	2/20	55/18800	0.0015436	0.0218844	0.0116015	TREM2/CX3CR1	2
BP	GO:0090066	regulation of anatomical structure size	4/20	487/18800	0.00154934	0.0218844	0.0116015	CSF3/ELN/BDNF/ADM	4
BP	GO:0072503	cellular divalent inorganic cation homeostasis	4/20	494/18800	0.00163278	0.0227187	0.0120438	CX3CR1/LCK/CXCL9/ADM	4
BP	GO:0051223	regulation of protein transport	4/20	495/18800	0.00164496	0.0227187	0.0120438	TREM2/PRKCZ/TGFB3/BAG3	4
BP	GO:0097529	myeloid leukocyte migration	3/20	229/18800	0.00174472	0.0237104	0.0125695	TREM2/CX3CR1/CXCL9	3
BP	GO:0000768	syncytium formation by plasma membrane fusion	2/20	59/18800	0.00177399	0.0237104	0.0125695	TREM2/CXCL9	2
BP	GO:0140253	cell-cell fusion	2/20	59/18800	0.00177399	0.0237104	0.0125695	TREM2/CXCL9	2
BP	GO:0032387	negative regulation of intracellular transport	2/20	61/18800	0.00189496	0.0248778	0.0131884	CRYAB/BAG3	2
BP	GO:0002703	regulation of leukocyte mediated immunity	3/20	236/18800	0.00190136	0.0248778	0.0131884	TREM2/CX3CR1/PRKCZ	3
BP	GO:0006949	syncytium formation	2/20	63/18800	0.00201975	0.0256178	0.0135807	TREM2/CXCL9	2
BP	GO:0032613	interleukin-10 production	2/20	63/18800	0.00201975	0.0256178	0.0135807	TREM2/PRKCZ	2
BP	GO:0032653	regulation of interleukin-10 production	2/20	63/18800	0.00201975	0.0256178	0.0135807	TREM2/PRKCZ	2
BP	GO:0009620	response to fungus	2/20	64/18800	0.00208357	0.0261604	0.0138683	CX3CR1/PTX3	2
BP	GO:0051851	modulation by host of symbiont process	2/20	67/18800	0.00228075	0.028069	0.0148801	CX3CR1/PTX3	2
BP	GO:1901224	positive regulation of NIK/NF-kappaB signaling	2/20	67/18800	0.00228075	0.028069	0.0148801	TREM2/TLR7	2
BP	GO:0042698	ovulation cycle	2/20	70/18800	0.00248643	0.0300061	0.015907	PTX3/TGFB3	2
BP	GO:0071260	cellular response to mechanical stimulus	2/20	70/18800	0.00248643	0.0300061	0.015907	TLR7/BAG3	2
BP	GO:0050730	regulation of peptidyl-tyrosine phosphorylation	3/20	261/18800	0.00253177	0.0302595	0.0160413	TREM2/PRKCZ/CSF3	3
BP	GO:0051091	positive regulation of DNA-binding transcription factor activity	3/20	265/18800	0.00264325	0.031291	0.0165882	CX3CR1/PRKCZ/CSF3	3
BP	GO:0150076	neuroinflammatory response	2/20	73/18800	0.00270056	0.0316679	0.016788	TREM2/CX3CR1	2
BP	GO:0110053	regulation of actin filament organization	3/20	270/18800	0.00278684	0.0323742	0.0171624	CSF3/ELN/TGFB3	3
BP	GO:0014068	positive regulation of phosphatidylinositol 3-kinase signaling	2/20	79/18800	0.003154	0.0363002	0.0192437	TREM2/CSF3	2
BP	GO:0001570	vasculogenesis	2/20	80/18800	0.00323281	0.0366838	0.019447	ADM/JUNB	2
BP	GO:0002366	leukocyte activation involved in immune response	3/20	285/18800	0.00324635	0.0366838	0.019447	TREM2/CX3CR1/PRKCZ	3
BP	GO:0007249	I-kappaB kinase/NF-kappaB signaling	3/20	288/18800	0.00334352	0.0374414	0.0198487	TREM2/CX3CR1/TLR7	3
BP	GO:0002263	cell activation involved in immune response	3/20	289/18800	0.0033763	0.0374709	0.0198643	TREM2/CX3CR1/PRKCZ	3
BP	GO:0032092	positive regulation of protein binding	2/20	83/18800	0.00347477	0.0382225	0.0202627	CSF3/BDNF	2
BP	GO:0001892	embryonic placenta development	2/20	87/18800	0.00381019	0.0415444	0.0220238	ADM/JUNB	2
BP	GO:0019932	second-messenger-mediated signaling	3/20	303/18800	0.00385625	0.041681	0.0220962	TREM2/CX3CR1/ADM	3
BP	GO:0006909	phagocytosis	3/20	310/18800	0.00411112	0.0440527	0.0233535	TREM2/IL2RB/PTX3	3
BP	GO:0018105	peptidyl-serine phosphorylation	3/20	315/18800	0.00429934	0.0456759	0.024214	PRKCZ/CSF3/BDNF	3
BP	GO:0002275	myeloid cell activation involved in immune response	2/20	93/18800	0.00434051	0.0457225	0.0242387	TREM2/CX3CR1	2
BP	GO:0071214	cellular response to abiotic stimulus	3/20	323/18800	0.00461134	0.0470487	0.0249418	TLR7/CRYAB/BAG3	3
BP	GO:0104004	cellular response to environmental stimulus	3/20	323/18800	0.00461134	0.0470487	0.0249418	TLR7/CRYAB/BAG3	3
BP	GO:0030316	osteoclast differentiation	2/20	96/18800	0.00461781	0.0470487	0.0249418	TREM2/JUNB	2
BP	GO:0046330	positive regulation of JNK cascade	2/20	96/18800	0.00461781	0.0470487	0.0249418	GADD45B/GADD45G	2
BP	GO:0032642	regulation of chemokine production	2/20	97/18800	0.00471203	0.0474228	0.0251401	TREM2/TLR7	2
BP	GO:0002718	regulation of cytokine production involved in immune response	2/20	98/18800	0.00480714	0.0474228	0.0251401	PRKCZ/TGFB3	2
BP	GO:0032602	chemokine production	2/20	98/18800	0.00480714	0.0474228	0.0251401	TREM2/TLR7	2
BP	GO:0060291	long-term synaptic potentiation	2/20	98/18800	0.00480714	0.0474228	0.0251401	CX3CR1/PRKCZ	2
BP	GO:0045639	positive regulation of myeloid cell differentiation	2/20	99/18800	0.00490314	0.0479412	0.0254149	TREM2/CSF3	2
BP	GO:0051235	maintenance of location	3/20	331/18800	0.00493683	0.0479412	0.0254149	TREM2/LCK/CXCL9	3
BP	GO:0002367	cytokine production involved in immune response	2/20	100/18800	0.00500002	0.0481785	0.0255407	PRKCZ/TGFB3	2
BP	GO:0051702	biological process involved in interaction with symbiont	2/20	101/18800	0.00509779	0.0487427	0.0258398	CX3CR1/PTX3	2
BP	GO:0006910	phagocytosis, recognition	2/20	102/18800	0.00519644	0.0492758	0.0261224	TREM2/PTX3	2
BP	GO:0018209	peptidyl-serine modification	3/20	338/18800	0.00523283	0.0492758	0.0261224	PRKCZ/CSF3/BDNF	3
BP	GO:0042116	macrophage activation	2/20	106/18800	0.00559983	0.0521225	0.0276315	TREM2/CX3CR1	2
BP	GO:0030038	contractile actin filament bundle assembly	2/20	107/18800	0.00570286	0.0521225	0.0276315	ELN/TGFB3	2
BP	GO:0033138	positive regulation of peptidyl-serine phosphorylation	2/20	107/18800	0.00570286	0.0521225	0.0276315	CSF3/BDNF	2
BP	GO:0043149	stress fiber assembly	2/20	107/18800	0.00570286	0.0521225	0.0276315	ELN/TGFB3	2
BP	GO:0032535	regulation of cellular component size	3/20	351/18800	0.00581068	0.0526717	0.0279226	CSF3/ELN/BDNF	3
BP	GO:0032956	regulation of actin cytoskeleton organization	3/20	352/18800	0.00585666	0.0526717	0.0279226	CSF3/ELN/TGFB3	3
BP	GO:0002824	positive regulation of adaptive immune response based on somatic recombination of immune receptors built from immunoglobulin superfamily domains	2/20	110/18800	0.0060172	0.0526717	0.0279226	TREM2/PRKCZ	2
BP	GO:0032611	interleukin-1 beta production	2/20	110/18800	0.0060172	0.0526717	0.0279226	TREM2/CX3CR1	2
BP	GO:0032651	regulation of interleukin-1 beta production	2/20	110/18800	0.0060172	0.0526717	0.0279226	TREM2/CX3CR1	2
BP	GO:1901222	regulation of NIK/NF-kappaB signaling	2/20	110/18800	0.0060172	0.0526717	0.0279226	TREM2/TLR7	2
BP	GO:0014066	regulation of phosphatidylinositol 3-kinase signaling	2/20	111/18800	0.00612371	0.0532292	0.0282182	TREM2/CSF3	2
BP	GO:0002698	negative regulation of immune effector process	2/20	112/18800	0.00623109	0.0537864	0.0285136	CX3CR1/TGFB3	2
BP	GO:0050767	regulation of neurogenesis	3/20	361/18800	0.00628042	0.0538384	0.0285411	TREM2/CX3CR1/BDNF	3
BP	GO:0001818	negative regulation of cytokine production	3/20	363/18800	0.00637703	0.0542921	0.0287817	TREM2/CX3CR1/TGFB3	3
BP	GO:0003014	renal system process	2/20	114/18800	0.00644843	0.0545265	0.028906	HBB/ADM	2
BP	GO:0002821	positive regulation of adaptive immune response	2/20	115/18800	0.00655839	0.0550816	0.0292002	TREM2/PRKCZ	2
BP	GO:0051346	negative regulation of hydrolase activity	3/20	371/18800	0.00677244	0.0558188	0.029591	PRKCZ/CRYAB/PTX3	3
BP	GO:1903706	regulation of hemopoiesis	3/20	371/18800	0.00677244	0.0558188	0.029591	TREM2/PRKCZ/CSF3	3
BP	GO:0002708	positive regulation of lymphocyte mediated immunity	2/20	117/18800	0.00678089	0.0558188	0.029591	TREM2/PRKCZ	2
BP	GO:0051897	positive regulation of protein kinase B signaling	2/20	119/18800	0.0070068	0.057299	0.0303757	CX3CR1/CSF3	2
BP	GO:0051209	release of sequestered calcium ion into cytosol	2/20	121/18800	0.00723611	0.0582075	0.0308574	LCK/CXCL9	2
BP	GO:0007159	leukocyte cell-cell adhesion	3/20	381/18800	0.00728702	0.0582075	0.0308574	CX3CR1/LCK/PRKCZ	3
BP	GO:0050878	regulation of body fluid levels	3/20	382/18800	0.00733972	0.0582075	0.0308574	HBB/LCK/ADM	3
BP	GO:0014902	myotube differentiation	2/20	122/18800	0.00735204	0.0582075	0.0308574	CXCL9/BDNF	2
BP	GO:0051283	negative regulation of sequestering of calcium ion	2/20	122/18800	0.00735204	0.0582075	0.0308574	LCK/CXCL9	2
BP	GO:0002224	toll-like receptor signaling pathway	2/20	123/18800	0.00746881	0.058365	0.0309408	TREM2/TLR7	2
BP	GO:0051282	regulation of sequestering of calcium ion	2/20	124/18800	0.00758643	0.058365	0.0309408	LCK/CXCL9	2
BP	GO:1904375	regulation of protein localization to cell periphery	2/20	124/18800	0.00758643	0.058365	0.0309408	TREM2/PRKCZ	2
BP	GO:0001701	in utero embryonic development	3/20	387/18800	0.0076067	0.058365	0.0309408	ADM/TGFB3/JUNB	3
BP	GO:0042692	muscle cell differentiation	3/20	387/18800	0.0076067	0.058365	0.0309408	CXCL9/BDNF/ADM	3
BP	GO:0030099	myeloid cell differentiation	3/20	391/18800	0.00782442	0.0596672	0.0316312	TREM2/CSF3/JUNB	3
BP	GO:0032970	regulation of actin filament-based process	3/20	393/18800	0.00793466	0.060031	0.031824	CSF3/ELN/TGFB3	3
BP	GO:0042542	response to hydrogen peroxide	2/20	128/18800	0.0080653	0.060031	0.031824	HBB/CRYAB	2
BP	GO:0050714	positive regulation of protein secretion	2/20	128/18800	0.0080653	0.060031	0.031824	TREM2/TGFB3	2
BP	GO:0051208	sequestering of calcium ion	2/20	128/18800	0.0080653	0.060031	0.031824	LCK/CXCL9	2
BP	GO:0032612	interleukin-1 production	2/20	129/18800	0.00818711	0.0602165	0.0319224	TREM2/CX3CR1	2
BP	GO:0032652	regulation of interleukin-1 production	2/20	129/18800	0.00818711	0.0602165	0.0319224	TREM2/CX3CR1	2
BP	GO:0030168	platelet activation	2/20	130/18800	0.00830976	0.0604037	0.0320216	HBB/LCK	2
BP	GO:0042476	odontogenesis	2/20	130/18800	0.00830976	0.0604037	0.0320216	ADM/TGFB3	2
BP	GO:0032874	positive regulation of stress-activated MAPK cascade	2/20	132/18800	0.00855754	0.0618431	0.0327847	GADD45B/GADD45G	2
BP	GO:0070304	positive regulation of stress-activated protein kinase signaling cascade	2/20	134/18800	0.00880863	0.0632898	0.0335516	GADD45B/GADD45G	2
BP	GO:0002705	positive regulation of leukocyte mediated immunity	2/20	138/18800	0.0093207	0.0648444	0.0343757	TREM2/PRKCZ	2
BP	GO:0030833	regulation of actin filament polymerization	2/20	139/18800	0.00945076	0.0648444	0.0343757	CSF3/ELN	2
BP	GO:0050808	synapse organization	3/20	419/18800	0.00945266	0.0648444	0.0343757	TREM2/CX3CR1/BDNF	3
BP	GO:0002696	positive regulation of leukocyte activation	3/20	421/18800	0.00957602	0.0648444	0.0343757	TREM2/LCK/PRKCZ	3
BP	GO:0050921	positive regulation of chemotaxis	2/20	140/18800	0.00958165	0.0648444	0.0343757	TREM2/CX3CR1	2
BP	GO:0002687	positive regulation of leukocyte migration	2/20	141/18800	0.00971334	0.0648444	0.0343757	TREM2/CX3CR1	2
BP	GO:0038061	NIK/NF-kappaB signaling	2/20	141/18800	0.00971334	0.0648444	0.0343757	TREM2/TLR7	2
BP	GO:0046328	regulation of JNK cascade	2/20	141/18800	0.00971334	0.0648444	0.0343757	GADD45B/GADD45G	2
BP	GO:0002683	negative regulation of immune system process	3/20	425/18800	0.00982559	0.0648444	0.0343757	TREM2/CX3CR1/TGFB3	3
BP	GO:0042060	wound healing	3/20	429/18800	0.010079	0.0648444	0.0343757	HBB/LCK/TGFB3	3
BP	GO:0050804	modulation of chemical synaptic transmission	3/20	429/18800	0.010079	0.0648444	0.0343757	CX3CR1/PRKCZ/BDNF	3
BP	GO:0014065	phosphatidylinositol 3-kinase signaling	2/20	144/18800	0.0101133	0.0648444	0.0343757	TREM2/CSF3	2
BP	GO:0033135	regulation of peptidyl-serine phosphorylation	2/20	144/18800	0.0101133	0.0648444	0.0343757	CSF3/BDNF	2
BP	GO:0099177	regulation of trans-synaptic signaling	3/20	430/18800	0.0101429	0.0648444	0.0343757	CX3CR1/PRKCZ/BDNF	3
BP	GO:0050729	positive regulation of inflammatory response	2/20	145/18800	0.0102482	0.0648444	0.0343757	TREM2/TLR7	2
BP	GO:0048608	reproductive structure development	3/20	433/18800	0.0103362	0.0648444	0.0343757	ADM/PTX3/JUNB	3
BP	GO:1903131	mononuclear cell differentiation	3/20	433/18800	0.0103362	0.0648444	0.0343757	TREM2/LCK/PRKCZ	3
BP	GO:0062013	positive regulation of small molecule metabolic process	2/20	146/18800	0.010384	0.0648444	0.0343757	TREM2/ADM	2
BP	GO:0001890	placenta development	2/20	147/18800	0.0105205	0.0648444	0.0343757	ADM/JUNB	2
BP	GO:0050867	positive regulation of cell activation	3/20	436/18800	0.0105316	0.0648444	0.0343757	TREM2/LCK/PRKCZ	3
BP	GO:0061458	reproductive system development	3/20	436/18800	0.0105316	0.0648444	0.0343757	ADM/PTX3/JUNB	3
BP	GO:0032754	positive regulation of interleukin-5 production	1/20	10/18800	0.01059	0.0648444	0.0343757	PRKCZ	1
BP	GO:0048102	autophagic cell death	1/20	10/18800	0.01059	0.0648444	0.0343757	TREM2	1
BP	GO:0048672	positive regulation of collateral sprouting	1/20	10/18800	0.01059	0.0648444	0.0343757	BDNF	1
BP	GO:0070099	regulation of chemokine-mediated signaling pathway	1/20	10/18800	0.01059	0.0648444	0.0343757	TREM2	1
BP	GO:0070344	regulation of fat cell proliferation	1/20	10/18800	0.01059	0.0648444	0.0343757	TREM2	1
BP	GO:0070391	response to lipoteichoic acid	1/20	10/18800	0.01059	0.0648444	0.0343757	TREM2	1
BP	GO:0071223	cellular response to lipoteichoic acid	1/20	10/18800	0.01059	0.0648444	0.0343757	TREM2	1
BP	GO:1903980	positive regulation of microglial cell activation	1/20	10/18800	0.01059	0.0648444	0.0343757	TREM2	1
BP	GO:2000425	regulation of apoptotic cell clearance	1/20	10/18800	0.01059	0.0648444	0.0343757	TREM2	1
BP	GO:1904064	positive regulation of cation transmembrane transport	2/20	148/18800	0.0106579	0.0649399	0.0344264	TREM2/CXCL9	2
BP	GO:0051960	regulation of nervous system development	3/20	440/18800	0.0107956	0.065458	0.034701	TREM2/CX3CR1/BDNF	3
BP	GO:0032103	positive regulation of response to external stimulus	3/20	442/18800	0.010929	0.0654778	0.0347115	TREM2/CX3CR1/TLR7	3
BP	GO:0048568	embryonic organ development	3/20	449/18800	0.0114036	0.0654778	0.0347115	ADM/TGFB3/JUNB	3
BP	GO:0007015	actin filament organization	3/20	450/18800	0.0114723	0.0654778	0.0347115	CSF3/ELN/TGFB3	3
BP	GO:0051092	positive regulation of NF-kappaB transcription factor activity	2/20	154/18800	0.0114987	0.0654778	0.0347115	CX3CR1/PRKCZ	2
BP	GO:0097553	calcium ion transmembrane import into cytosol	2/20	154/18800	0.0114987	0.0654778	0.0347115	LCK/CXCL9	2
BP	GO:0051090	regulation of DNA-binding transcription factor activity	3/20	452/18800	0.0116106	0.0654778	0.0347115	CX3CR1/PRKCZ/CSF3	3
BP	GO:0007189	adenylate cyclase-activating G protein-coupled receptor signaling pathway	2/20	155/18800	0.0116417	0.0654778	0.0347115	CXCL9/ADM	2
BP	GO:0010887	negative regulation of cholesterol storage	1/20	11/18800	0.0116432	0.0654778	0.0347115	TREM2	1
BP	GO:0010986	positive regulation of lipoprotein particle clearance	1/20	11/18800	0.0116432	0.0654778	0.0347115	TREM2	1
BP	GO:0034350	regulation of glial cell apoptotic process	1/20	11/18800	0.0116432	0.0654778	0.0347115	TREM2	1
BP	GO:0045628	regulation of T-helper 2 cell differentiation	1/20	11/18800	0.0116432	0.0654778	0.0347115	PRKCZ	1
BP	GO:0060081	membrane hyperpolarization	1/20	11/18800	0.0116432	0.0654778	0.0347115	PRKCZ	1
BP	GO:0097084	vascular associated smooth muscle cell development	1/20	11/18800	0.0116432	0.0654778	0.0347115	ADM	1
BP	GO:0010970	transport along microtubule	2/20	157/18800	0.0119299	0.0654778	0.0347115	PRKCZ/BAG3	2
BP	GO:1902107	positive regulation of leukocyte differentiation	2/20	157/18800	0.0119299	0.0654778	0.0347115	TREM2/PRKCZ	2
BP	GO:1903708	positive regulation of hemopoiesis	2/20	157/18800	0.0119299	0.0654778	0.0347115	TREM2/PRKCZ	2
BP	GO:0002443	leukocyte mediated immunity	3/20	457/18800	0.0119605	0.0654778	0.0347115	TREM2/CX3CR1/PRKCZ	3
BP	GO:0008064	regulation of actin polymerization or depolymerization	2/20	158/18800	0.0120751	0.0654778	0.0347115	CSF3/ELN	2
BP	GO:0051017	actin filament bundle assembly	2/20	158/18800	0.0120751	0.0654778	0.0347115	ELN/TGFB3	2
BP	GO:0022411	cellular component disassembly	3/20	460/18800	0.0121734	0.0654778	0.0347115	TREM2/CX3CR1/TGFB3	3
BP	GO:0030832	regulation of actin filament length	2/20	159/18800	0.0122212	0.0654778	0.0347115	CSF3/ELN	2
BP	GO:0050806	positive regulation of synaptic transmission	2/20	161/18800	0.0125157	0.0654778	0.0347115	CX3CR1/PRKCZ	2
BP	GO:0061572	actin filament bundle organization	2/20	162/18800	0.0126641	0.0654778	0.0347115	ELN/TGFB3	2
BP	GO:0002887	negative regulation of myeloid leukocyte mediated immunity	1/20	12/18800	0.0126952	0.0654778	0.0347115	CX3CR1	1
BP	GO:0032490	detection of molecule of bacterial origin	1/20	12/18800	0.0126952	0.0654778	0.0347115	TREM2	1
BP	GO:0034135	regulation of toll-like receptor 2 signaling pathway	1/20	12/18800	0.0126952	0.0654778	0.0347115	TREM2	1
BP	GO:0034154	toll-like receptor 7 signaling pathway	1/20	12/18800	0.0126952	0.0654778	0.0347115	TLR7	1
BP	GO:0038180	nerve growth factor signaling pathway	1/20	12/18800	0.0126952	0.0654778	0.0347115	BDNF	1
BP	GO:0061517	macrophage proliferation	1/20	12/18800	0.0126952	0.0654778	0.0347115	TREM2	1
BP	GO:0070341	fat cell proliferation	1/20	12/18800	0.0126952	0.0654778	0.0347115	TREM2	1
BP	GO:0097201	negative regulation of transcription from RNA polymerase II promoter in response to stress	1/20	12/18800	0.0126952	0.0654778	0.0347115	BAG3	1
BP	GO:0098840	protein transport along microtubule	1/20	12/18800	0.0126952	0.0654778	0.0347115	BAG3	1
BP	GO:0099118	microtubule-based protein transport	1/20	12/18800	0.0126952	0.0654778	0.0347115	BAG3	1
BP	GO:0140052	cellular response to oxidised low-density lipoprotein particle stimulus	1/20	12/18800	0.0126952	0.0654778	0.0347115	TREM2	1
BP	GO:1900272	negative regulation of long-term synaptic potentiation	1/20	12/18800	0.0126952	0.0654778	0.0347115	CX3CR1	1
BP	GO:2001214	positive regulation of vasculogenesis	1/20	12/18800	0.0126952	0.0654778	0.0347115	ADM	1
BP	GO:0034767	positive regulation of ion transmembrane transport	2/20	163/18800	0.0128133	0.0658138	0.0348896	TREM2/CXCL9	2
BP	GO:0001819	positive regulation of cytokine production	3/20	475/18800	0.0132709	0.0660639	0.0350222	TREM2/TLR7/PRKCZ	3
BP	GO:0002700	regulation of production of molecular mediator of immune response	2/20	167/18800	0.0134178	0.0660639	0.0350222	PRKCZ/TGFB3	2
BP	GO:0030041	actin filament polymerization	2/20	169/18800	0.0137247	0.0660639	0.0350222	CSF3/ELN	2
BP	GO:1902904	negative regulation of supramolecular fiber organization	2/20	169/18800	0.0137247	0.0660639	0.0350222	TREM2/CRYAB	2
BP	GO:0032494	response to peptidoglycan	1/20	13/18800	0.0137462	0.0660639	0.0350222	TREM2	1
BP	GO:0032736	positive regulation of interleukin-13 production	1/20	13/18800	0.0137462	0.0660639	0.0350222	PRKCZ	1
BP	GO:0034144	negative regulation of toll-like receptor 4 signaling pathway	1/20	13/18800	0.0137462	0.0660639	0.0350222	TREM2	1
BP	GO:0034616	response to laminar fluid shear stress	1/20	13/18800	0.0137462	0.0660639	0.0350222	TGFB3	1
BP	GO:0035745	T-helper 2 cell cytokine production	1/20	13/18800	0.0137462	0.0660639	0.0350222	PRKCZ	1
BP	GO:0036005	response to macrophage colony-stimulating factor	1/20	13/18800	0.0137462	0.0660639	0.0350222	TREM2	1
BP	GO:0036006	cellular response to macrophage colony-stimulating factor stimulus	1/20	13/18800	0.0137462	0.0660639	0.0350222	TREM2	1
BP	GO:0060100	positive regulation of phagocytosis, engulfment	1/20	13/18800	0.0137462	0.0660639	0.0350222	TREM2	1
BP	GO:0060670	branching involved in labyrinthine layer morphogenesis	1/20	13/18800	0.0137462	0.0660639	0.0350222	ADM	1
BP	GO:1905155	positive regulation of membrane invagination	1/20	13/18800	0.0137462	0.0660639	0.0350222	TREM2	1
BP	GO:2000551	regulation of T-helper 2 cell cytokine production	1/20	13/18800	0.0137462	0.0660639	0.0350222	PRKCZ	1
BP	GO:0002764	immune response-regulating signaling pathway	3/20	482/18800	0.013802	0.0660639	0.0350222	TREM2/TLR7/LCK	3
BP	GO:0048660	regulation of smooth muscle cell proliferation	2/20	170/18800	0.0138792	0.0660639	0.0350222	ELN/TGFB3	2
BP	GO:0016049	cell growth	3/20	484/18800	0.013956	0.0660639	0.0350222	PRKCZ/CRYAB/BDNF	3
BP	GO:0051099	positive regulation of binding	2/20	171/18800	0.0140346	0.0660639	0.0350222	CSF3/BDNF	2
BP	GO:0060402	calcium ion transport into cytosol	2/20	171/18800	0.0140346	0.0660639	0.0350222	LCK/CXCL9	2
BP	GO:2001242	regulation of intrinsic apoptotic signaling pathway	2/20	171/18800	0.0140346	0.0660639	0.0350222	TREM2/LCK	2
BP	GO:0010638	positive regulation of organelle organization	3/20	487/18800	0.0141889	0.0660639	0.0350222	TREM2/CSF3/TGFB3	3
BP	GO:0032635	interleukin-6 production	2/20	172/18800	0.0141907	0.0660639	0.0350222	TREM2/TLR7	2
BP	GO:0032675	regulation of interleukin-6 production	2/20	172/18800	0.0141907	0.0660639	0.0350222	TREM2/TLR7	2
BP	GO:1905475	regulation of protein localization to membrane	2/20	172/18800	0.0141907	0.0660639	0.0350222	TREM2/PRKCZ	2
BP	GO:0002822	regulation of adaptive immune response based on somatic recombination of immune receptors built from immunoglobulin superfamily domains	2/20	173/18800	0.0143476	0.0662976	0.0351461	TREM2/PRKCZ	2
BP	GO:0048659	smooth muscle cell proliferation	2/20	173/18800	0.0143476	0.0662976	0.0351461	ELN/TGFB3	2
BP	GO:1901652	response to peptide	3/20	491/18800	0.0145028	0.0667561	0.0353892	TREM2/PRKCZ/ADM	3
BP	GO:0002706	regulation of lymphocyte mediated immunity	2/20	175/18800	0.0146636	0.0667561	0.0353892	TREM2/PRKCZ	2
BP	GO:0044089	positive regulation of cellular component biogenesis	3/20	494/18800	0.0147409	0.0667561	0.0353892	CSF3/BDNF/TGFB3	3
BP	GO:0032352	positive regulation of hormone metabolic process	1/20	14/18800	0.0147961	0.0667561	0.0353892	ADM	1
BP	GO:2001171	positive regulation of ATP biosynthetic process	1/20	14/18800	0.0147961	0.0667561	0.0353892	TREM2	1
BP	GO:0002221	pattern recognition receptor signaling pathway	2/20	176/18800	0.0148228	0.0667561	0.0353892	TREM2/TLR7	2
BP	GO:1902905	positive regulation of supramolecular fiber organization	2/20	176/18800	0.0148228	0.0667561	0.0353892	CSF3/TGFB3	2
BP	GO:0048015	phosphatidylinositol-mediated signaling	2/20	177/18800	0.0149827	0.0667865	0.0354053	TREM2/CSF3	2
BP	GO:0060284	regulation of cell development	3/20	500/18800	0.0152237	0.0667865	0.0354053	TREM2/CX3CR1/BDNF	3
BP	GO:0009266	response to temperature stimulus	2/20	180/18800	0.0154669	0.0667865	0.0354053	ADM/BAG3	2
BP	GO:0048017	inositol lipid-mediated signaling	2/20	181/18800	0.0156298	0.0667865	0.0354053	TREM2/CSF3	2
BP	GO:0032640	tumor necrosis factor production	2/20	182/18800	0.0157934	0.0667865	0.0354053	TREM2/CX3CR1	2
BP	GO:0032680	regulation of tumor necrosis factor production	2/20	182/18800	0.0157934	0.0667865	0.0354053	TREM2/CX3CR1	2
BP	GO:0002031	G protein-coupled receptor internalization	1/20	15/18800	0.015845	0.0667865	0.0354053	ADM	1
BP	GO:0002679	respiratory burst involved in defense response	1/20	15/18800	0.015845	0.0667865	0.0354053	TREM2	1
BP	GO:0010832	negative regulation of myotube differentiation	1/20	15/18800	0.015845	0.0667865	0.0354053	BDNF	1
BP	GO:0010889	regulation of sequestering of triglyceride	1/20	15/18800	0.015845	0.0667865	0.0354053	TREM2	1
BP	GO:0015671	oxygen transport	1/20	15/18800	0.015845	0.0667865	0.0354053	HBB	1
BP	GO:0034116	positive regulation of heterotypic cell-cell adhesion	1/20	15/18800	0.015845	0.0667865	0.0354053	LCK	1
BP	GO:0034384	high-density lipoprotein particle clearance	1/20	15/18800	0.015845	0.0667865	0.0354053	TREM2	1
BP	GO:0044793	negative regulation by host of viral process	1/20	15/18800	0.015845	0.0667865	0.0354053	PTX3	1
BP	GO:0045064	T-helper 2 cell differentiation	1/20	15/18800	0.015845	0.0667865	0.0354053	PRKCZ	1
BP	GO:0048712	negative regulation of astrocyte differentiation	1/20	15/18800	0.015845	0.0667865	0.0354053	TREM2	1
BP	GO:0060099	regulation of phagocytosis, engulfment	1/20	15/18800	0.015845	0.0667865	0.0354053	TREM2	1
BP	GO:1905153	regulation of membrane invagination	1/20	15/18800	0.015845	0.0667865	0.0354053	TREM2	1
BP	GO:0008217	regulation of blood pressure	2/20	183/18800	0.0159578	0.0667865	0.0354053	HBB/ADM	2
BP	GO:0045766	positive regulation of angiogenesis	2/20	183/18800	0.0159578	0.0667865	0.0354053	CX3CR1/ADM	2
BP	GO:1904018	positive regulation of vasculature development	2/20	183/18800	0.0159578	0.0667865	0.0354053	CX3CR1/ADM	2
BP	GO:0051896	regulation of protein kinase B signaling	2/20	187/18800	0.0166228	0.067517	0.0357926	CX3CR1/CSF3	2
BP	GO:0071706	tumor necrosis factor superfamily cytokine production	2/20	187/18800	0.0166228	0.067517	0.0357926	TREM2/CX3CR1	2
BP	GO:1903555	regulation of tumor necrosis factor superfamily cytokine production	2/20	187/18800	0.0166228	0.067517	0.0357926	TREM2/CX3CR1	2
BP	GO:0002819	regulation of adaptive immune response	2/20	188/18800	0.0167909	0.067517	0.0357926	TREM2/PRKCZ	2
BP	GO:0008228	opsonization	1/20	16/18800	0.0168928	0.067517	0.0357926	PTX3	1
BP	GO:0023035	CD40 signaling pathway	1/20	16/18800	0.0168928	0.067517	0.0357926	TREM2	1
BP	GO:0034349	glial cell apoptotic process	1/20	16/18800	0.0168928	0.067517	0.0357926	TREM2	1
BP	GO:0042448	progesterone metabolic process	1/20	16/18800	0.0168928	0.067517	0.0357926	ADM	1
BP	GO:0050862	positive regulation of T cell receptor signaling pathway	1/20	16/18800	0.0168928	0.067517	0.0357926	LCK	1
BP	GO:0061684	chaperone-mediated autophagy	1/20	16/18800	0.0168928	0.067517	0.0357926	BAG3	1
BP	GO:0099633	protein localization to postsynaptic specialization membrane	1/20	16/18800	0.0168928	0.067517	0.0357926	PRKCZ	1
BP	GO:0099645	neurotransmitter receptor localization to postsynaptic specialization membrane	1/20	16/18800	0.0168928	0.067517	0.0357926	PRKCZ	1
BP	GO:1901741	positive regulation of myoblast fusion	1/20	16/18800	0.0168928	0.067517	0.0357926	CXCL9	1
BP	GO:2001212	regulation of vasculogenesis	1/20	16/18800	0.0168928	0.067517	0.0357926	ADM	1
BP	GO:0050731	positive regulation of peptidyl-tyrosine phosphorylation	2/20	190/18800	0.0171293	0.0680248	0.0360618	TREM2/CSF3	2
BP	GO:0060401	cytosolic calcium ion transport	2/20	190/18800	0.0171293	0.0680248	0.0360618	LCK/CXCL9	2
BP	GO:0050821	protein stabilization	2/20	191/18800	0.0172996	0.0684823	0.0363043	CRYAB/BAG3	2
BP	GO:0002830	positive regulation of type 2 immune response	1/20	17/18800	0.0179396	0.0694386	0.0368113	PRKCZ	1
BP	GO:0010566	regulation of ketone biosynthetic process	1/20	17/18800	0.0179396	0.0694386	0.0368113	ADM	1
BP	GO:0010934	macrophage cytokine production	1/20	17/18800	0.0179396	0.0694386	0.0368113	TGFB3	1
BP	GO:0010935	regulation of macrophage cytokine production	1/20	17/18800	0.0179396	0.0694386	0.0368113	TGFB3	1
BP	GO:0034134	toll-like receptor 2 signaling pathway	1/20	17/18800	0.0179396	0.0694386	0.0368113	TREM2	1
BP	GO:0046827	positive regulation of protein export from nucleus	1/20	17/18800	0.0179396	0.0694386	0.0368113	BAG3	1
BP	GO:1903818	positive regulation of voltage-gated potassium channel activity	1/20	17/18800	0.0179396	0.0694386	0.0368113	TREM2	1
BP	GO:0051495	positive regulation of cytoskeleton organization	2/20	195/18800	0.0179881	0.0694386	0.0368113	CSF3/TGFB3	2
BP	GO:0043393	regulation of protein binding	2/20	196/18800	0.0181621	0.069893	0.0370521	CSF3/BDNF	2
BP	GO:0030705	cytoskeleton-dependent intracellular transport	2/20	197/18800	0.0183367	0.0700293	0.0371244	PRKCZ/BAG3	2
BP	GO:0048167	regulation of synaptic plasticity	2/20	198/18800	0.0185121	0.0700293	0.0371244	CX3CR1/PRKCZ	2
BP	GO:0099111	microtubule-based transport	2/20	198/18800	0.0185121	0.0700293	0.0371244	PRKCZ/BAG3	2
BP	GO:0008154	actin polymerization or depolymerization	2/20	199/18800	0.0186882	0.0700293	0.0371244	CSF3/ELN	2
BP	GO:0031032	actomyosin structure organization	2/20	199/18800	0.0186882	0.0700293	0.0371244	ELN/TGFB3	2
BP	GO:0002923	regulation of humoral immune response mediated by circulating immunoglobulin	1/20	18/18800	0.0189853	0.0700293	0.0371244	TREM2	1
BP	GO:0030730	sequestering of triglyceride	1/20	18/18800	0.0189853	0.0700293	0.0371244	TREM2	1
BP	GO:0043116	negative regulation of vascular permeability	1/20	18/18800	0.0189853	0.0700293	0.0371244	ADM	1
BP	GO:0060391	positive regulation of SMAD protein signal transduction	1/20	18/18800	0.0189853	0.0700293	0.0371244	TGFB3	1
BP	GO:0097094	craniofacial suture morphogenesis	1/20	18/18800	0.0189853	0.0700293	0.0371244	TGFB3	1
BP	GO:0150078	positive regulation of neuroinflammatory response	1/20	18/18800	0.0189853	0.0700293	0.0371244	TREM2	1
BP	GO:0150079	negative regulation of neuroinflammatory response	1/20	18/18800	0.0189853	0.0700293	0.0371244	TREM2	1
BP	GO:1902683	regulation of receptor localization to synapse	1/20	18/18800	0.0189853	0.0700293	0.0371244	PRKCZ	1
BP	GO:0009612	response to mechanical stimulus	2/20	201/18800	0.0190426	0.0700293	0.0371244	TLR7/BAG3	2
BP	GO:0032271	regulation of protein polymerization	2/20	201/18800	0.0190426	0.0700293	0.0371244	CSF3/ELN	2
BP	GO:0019722	calcium-mediated signaling	2/20	202/18800	0.0192208	0.0704763	0.0373614	TREM2/CX3CR1	2
BP	GO:0000302	response to reactive oxygen species	2/20	203/18800	0.0193998	0.0709233	0.0375983	HBB/CRYAB	2
BP	GO:0043281	regulation of cysteine-type endopeptidase activity involved in apoptotic process	2/20	204/18800	0.0195795	0.0711348	0.0377104	LCK/CRYAB	2
BP	GO:0001829	trophectodermal cell differentiation	1/20	19/18800	0.0200299	0.0711348	0.0377104	JUNB	1
BP	GO:0010885	regulation of cholesterol storage	1/20	19/18800	0.0200299	0.0711348	0.0377104	TREM2	1
BP	GO:0014067	negative regulation of phosphatidylinositol 3-kinase signaling	1/20	19/18800	0.0200299	0.0711348	0.0377104	TREM2	1
BP	GO:0032634	interleukin-5 production	1/20	19/18800	0.0200299	0.0711348	0.0377104	PRKCZ	1
BP	GO:0032674	regulation of interleukin-5 production	1/20	19/18800	0.0200299	0.0711348	0.0377104	PRKCZ	1
BP	GO:0035743	CD4-positive, alpha-beta T cell cytokine production	1/20	19/18800	0.0200299	0.0711348	0.0377104	PRKCZ	1
BP	GO:0043652	engulfment of apoptotic cell	1/20	19/18800	0.0200299	0.0711348	0.0377104	TREM2	1
BP	GO:0048670	regulation of collateral sprouting	1/20	19/18800	0.0200299	0.0711348	0.0377104	BDNF	1
BP	GO:2000251	positive regulation of actin cytoskeleton reorganization	1/20	19/18800	0.0200299	0.0711348	0.0377104	CSF3	1
BP	GO:0045637	regulation of myeloid cell differentiation	2/20	208/18800	0.0203052	0.0717653	0.0380447	TREM2/CSF3	2
BP	GO:0050807	regulation of synapse organization	2/20	209/18800	0.0204885	0.0717653	0.0380447	TREM2/BDNF	2
BP	GO:0006457	protein folding	2/20	212/18800	0.0210423	0.0717653	0.0380447	CRYAB/BAG3	2
BP	GO:0002577	regulation of antigen processing and presentation	1/20	20/18800	0.0210735	0.0717653	0.0380447	TREM2	1
BP	GO:0006700	C21-steroid hormone biosynthetic process	1/20	20/18800	0.0210735	0.0717653	0.0380447	ADM	1
BP	GO:0032616	interleukin-13 production	1/20	20/18800	0.0210735	0.0717653	0.0380447	PRKCZ	1
BP	GO:0032656	regulation of interleukin-13 production	1/20	20/18800	0.0210735	0.0717653	0.0380447	PRKCZ	1
BP	GO:0060716	labyrinthine layer blood vessel development	1/20	20/18800	0.0210735	0.0717653	0.0380447	JUNB	1
BP	GO:0070293	renal absorption	1/20	20/18800	0.0210735	0.0717653	0.0380447	HBB	1
BP	GO:0090026	positive regulation of monocyte chemotaxis	1/20	20/18800	0.0210735	0.0717653	0.0380447	CX3CR1	1
BP	GO:0097062	dendritic spine maintenance	1/20	20/18800	0.0210735	0.0717653	0.0380447	TREM2	1
BP	GO:1900221	regulation of amyloid-beta clearance	1/20	20/18800	0.0210735	0.0717653	0.0380447	TREM2	1
BP	GO:1900225	regulation of NLRP3 inflammasome complex assembly	1/20	20/18800	0.0210735	0.0717653	0.0380447	TREM2	1
BP	GO:1902473	regulation of protein localization to synapse	1/20	20/18800	0.0210735	0.0717653	0.0380447	PRKCZ	1
BP	GO:1903978	regulation of microglial cell activation	1/20	20/18800	0.0210735	0.0717653	0.0380447	TREM2	1
BP	GO:0034764	positive regulation of transmembrane transport	2/20	213/18800	0.0212283	0.0720951	0.0382195	TREM2/CXCL9	2
BP	GO:0050803	regulation of synapse structure or activity	2/20	215/18800	0.0216024	0.0727066	0.0385437	TREM2/BDNF	2
BP	GO:0043491	protein kinase B signaling	2/20	216/18800	0.0217905	0.0727066	0.0385437	CX3CR1/CSF3	2
BP	GO:0002029	desensitization of G protein-coupled receptor signaling pathway	1/20	21/18800	0.022116	0.0727066	0.0385437	ADM	1
BP	GO:0010878	cholesterol storage	1/20	21/18800	0.022116	0.0727066	0.0385437	TREM2	1
BP	GO:0015669	gas transport	1/20	21/18800	0.022116	0.0727066	0.0385437	HBB	1
BP	GO:0022401	negative adaptation of signaling pathway	1/20	21/18800	0.022116	0.0727066	0.0385437	ADM	1
BP	GO:0030449	regulation of complement activation	1/20	21/18800	0.022116	0.0727066	0.0385437	TREM2	1
BP	GO:0032727	positive regulation of interferon-alpha production	1/20	21/18800	0.022116	0.0727066	0.0385437	TLR7	1
BP	GO:0035809	regulation of urine volume	1/20	21/18800	0.022116	0.0727066	0.0385437	ADM	1
BP	GO:0046716	muscle cell cellular homeostasis	1/20	21/18800	0.022116	0.0727066	0.0385437	BAG3	1
BP	GO:0061760	antifungal innate immune response	1/20	21/18800	0.022116	0.0727066	0.0385437	CX3CR1	1
BP	GO:1901739	regulation of myoblast fusion	1/20	21/18800	0.022116	0.0727066	0.0385437	CXCL9	1
BP	GO:0002685	regulation of leukocyte migration	2/20	218/18800	0.0221688	0.0727066	0.0385437	TREM2/CX3CR1	2
BP	GO:0051651	maintenance of location in cell	2/20	219/18800	0.022359	0.0730577	0.0387298	LCK/CXCL9	2
BP	GO:0070374	positive regulation of ERK1 and ERK2 cascade	2/20	220/18800	0.0225498	0.0730577	0.0387298	TREM2/PRKCZ	2
BP	GO:0007596	blood coagulation	2/20	221/18800	0.0227414	0.0730577	0.0387298	HBB/LCK	2
BP	GO:0050769	positive regulation of neurogenesis	2/20	222/18800	0.0229336	0.0730577	0.0387298	CX3CR1/BDNF	2
BP	GO:0050870	positive regulation of T cell activation	2/20	223/18800	0.0231265	0.0730577	0.0387298	LCK/PRKCZ	2
BP	GO:0010888	negative regulation of lipid storage	1/20	22/18800	0.0231575	0.0730577	0.0387298	TREM2	1
BP	GO:0010988	regulation of low-density lipoprotein particle clearance	1/20	22/18800	0.0231575	0.0730577	0.0387298	TREM2	1
BP	GO:0023058	adaptation of signaling pathway	1/20	22/18800	0.0231575	0.0730577	0.0387298	ADM	1
BP	GO:0044546	NLRP3 inflammasome complex assembly	1/20	22/18800	0.0231575	0.0730577	0.0387298	TREM2	1
BP	GO:0045624	positive regulation of T-helper cell differentiation	1/20	22/18800	0.0231575	0.0730577	0.0387298	PRKCZ	1
BP	GO:0046597	negative regulation of viral entry into host cell	1/20	22/18800	0.0231575	0.0730577	0.0387298	PTX3	1
BP	GO:0046628	positive regulation of insulin receptor signaling pathway	1/20	22/18800	0.0231575	0.0730577	0.0387298	PRKCZ	1
BP	GO:0046885	regulation of hormone biosynthetic process	1/20	22/18800	0.0231575	0.0730577	0.0387298	ADM	1
BP	GO:0060713	labyrinthine layer morphogenesis	1/20	22/18800	0.0231575	0.0730577	0.0387298	ADM	1
BP	GO:0070269	pyroptosis	1/20	22/18800	0.0231575	0.0730577	0.0387298	TREM2	1
BP	GO:0050920	regulation of chemotaxis	2/20	225/18800	0.0235144	0.0739958	0.0392272	TREM2/CX3CR1	2
BP	GO:0050817	coagulation	2/20	226/18800	0.0237093	0.0740836	0.0392737	HBB/LCK	2
BP	GO:0007599	hemostasis	2/20	227/18800	0.0239049	0.0740836	0.0392737	HBB/LCK	2
BP	GO:0048588	developmental cell growth	2/20	227/18800	0.0239049	0.0740836	0.0392737	PRKCZ/BDNF	2
BP	GO:0008037	cell recognition	2/20	228/18800	0.0241012	0.0740836	0.0392737	TREM2/PTX3	2
BP	GO:0010259	multicellular organism aging	1/20	23/18800	0.0241979	0.0740836	0.0392737	CRYAB	1
BP	GO:0010893	positive regulation of steroid biosynthetic process	1/20	23/18800	0.0241979	0.0740836	0.0392737	ADM	1
BP	GO:0045663	positive regulation of myoblast differentiation	1/20	23/18800	0.0241979	0.0740836	0.0392737	CXCL9	1
BP	GO:0046697	decidualization	1/20	23/18800	0.0241979	0.0740836	0.0392737	JUNB	1
BP	GO:0140632	inflammasome complex assembly	1/20	23/18800	0.0241979	0.0740836	0.0392737	TREM2	1
BP	GO:1900120	regulation of receptor binding	1/20	23/18800	0.0241979	0.0740836	0.0392737	BDNF	1
BP	GO:2001169	regulation of ATP biosynthetic process	1/20	23/18800	0.0241979	0.0740836	0.0392737	TREM2	1
BP	GO:2000116	regulation of cysteine-type endopeptidase activity	2/20	229/18800	0.0242982	0.074208	0.0393397	LCK/CRYAB	2
BP	GO:2001234	negative regulation of apoptotic signaling pathway	2/20	230/18800	0.0244959	0.0746283	0.0395624	CX3CR1/BDNF	2
BP	GO:0072593	reactive oxygen species metabolic process	2/20	231/18800	0.0246942	0.0750485	0.0397852	HBB/CRYAB	2
BP	GO:0002274	myeloid leukocyte activation	2/20	232/18800	0.0248932	0.0752138	0.0398728	TREM2/CX3CR1	2
BP	GO:0033002	muscle cell proliferation	2/20	233/18800	0.0250928	0.0752138	0.0398728	ELN/TGFB3	2
BP	GO:0002052	positive regulation of neuroblast proliferation	1/20	24/18800	0.0252372	0.0752138	0.0398728	CX3CR1	1
BP	GO:0002922	positive regulation of humoral immune response	1/20	24/18800	0.0252372	0.0752138	0.0398728	TREM2	1
BP	GO:0045672	positive regulation of osteoclast differentiation	1/20	24/18800	0.0252372	0.0752138	0.0398728	TREM2	1
BP	GO:0048143	astrocyte activation	1/20	24/18800	0.0252372	0.0752138	0.0398728	TREM2	1
BP	GO:0070841	inclusion body assembly	1/20	24/18800	0.0252372	0.0752138	0.0398728	BAG3	1
BP	GO:0120255	olefinic compound biosynthetic process	1/20	24/18800	0.0252372	0.0752138	0.0398728	ADM	1
BP	GO:0060560	developmental growth involved in morphogenesis	2/20	234/18800	0.0252931	0.0752138	0.0398728	PRKCZ/BDNF	2
BP	GO:0030595	leukocyte chemotaxis	2/20	236/18800	0.0256958	0.0759546	0.0402656	CX3CR1/CXCL9	2
BP	GO:0001911	negative regulation of leukocyte mediated cytotoxicity	1/20	25/18800	0.0262755	0.0759546	0.0402656	CX3CR1	1
BP	GO:0030810	positive regulation of nucleotide biosynthetic process	1/20	25/18800	0.0262755	0.0759546	0.0402656	TREM2	1
BP	GO:0032753	positive regulation of interleukin-4 production	1/20	25/18800	0.0262755	0.0759546	0.0402656	PRKCZ	1
BP	GO:0032967	positive regulation of collagen biosynthetic process	1/20	25/18800	0.0262755	0.0759546	0.0402656	TGFB3	1
BP	GO:0034114	regulation of heterotypic cell-cell adhesion	1/20	25/18800	0.0262755	0.0759546	0.0402656	LCK	1
BP	GO:0048668	collateral sprouting	1/20	25/18800	0.0262755	0.0759546	0.0402656	BDNF	1
BP	GO:0060074	synapse maturation	1/20	25/18800	0.0262755	0.0759546	0.0402656	CX3CR1	1
BP	GO:0098581	detection of external biotic stimulus	1/20	25/18800	0.0262755	0.0759546	0.0402656	TREM2	1
BP	GO:1900078	positive regulation of cellular response to insulin stimulus	1/20	25/18800	0.0262755	0.0759546	0.0402656	PRKCZ	1
BP	GO:1900373	positive regulation of purine nucleotide biosynthetic process	1/20	25/18800	0.0262755	0.0759546	0.0402656	TREM2	1
BP	GO:2000463	positive regulation of excitatory postsynaptic potential	1/20	25/18800	0.0262755	0.0759546	0.0402656	PRKCZ	1
BP	GO:0002026	regulation of the force of heart contraction	1/20	26/18800	0.0273128	0.0773906	0.0410268	ADM	1
BP	GO:0002726	positive regulation of T cell cytokine production	1/20	26/18800	0.0273128	0.0773906	0.0410268	PRKCZ	1
BP	GO:0010714	positive regulation of collagen metabolic process	1/20	26/18800	0.0273128	0.0773906	0.0410268	TGFB3	1
BP	GO:0034143	regulation of toll-like receptor 4 signaling pathway	1/20	26/18800	0.0273128	0.0773906	0.0410268	TREM2	1
BP	GO:0050857	positive regulation of antigen receptor-mediated signaling pathway	1/20	26/18800	0.0273128	0.0773906	0.0410268	LCK	1
BP	GO:0060561	apoptotic process involved in morphogenesis	1/20	26/18800	0.0273128	0.0773906	0.0410268	CRYAB	1
BP	GO:0062009	secondary palate development	1/20	26/18800	0.0273128	0.0773906	0.0410268	TGFB3	1
BP	GO:1903901	negative regulation of viral life cycle	1/20	26/18800	0.0273128	0.0773906	0.0410268	PTX3	1
BP	GO:0007188	adenylate cyclase-modulating G protein-coupled receptor signaling pathway	2/20	244/18800	0.0273326	0.0773906	0.0410268	CXCL9/ADM	2
BP	GO:1903039	positive regulation of leukocyte cell-cell adhesion	2/20	245/18800	0.0275402	0.077801	0.0412444	LCK/PRKCZ	2
BP	GO:0002699	positive regulation of immune effector process	2/20	248/18800	0.0281667	0.0784806	0.0416047	TREM2/PRKCZ	2
BP	GO:0002719	negative regulation of cytokine production involved in immune response	1/20	27/18800	0.028349	0.0784806	0.0416047	TGFB3	1
BP	GO:0010460	positive regulation of heart rate	1/20	27/18800	0.028349	0.0784806	0.0416047	ADM	1
BP	GO:0010875	positive regulation of cholesterol efflux	1/20	27/18800	0.028349	0.0784806	0.0416047	TREM2	1
BP	GO:0032607	interferon-alpha production	1/20	27/18800	0.028349	0.0784806	0.0416047	TLR7	1
BP	GO:0032647	regulation of interferon-alpha production	1/20	27/18800	0.028349	0.0784806	0.0416047	TLR7	1
BP	GO:0045686	negative regulation of glial cell differentiation	1/20	27/18800	0.028349	0.0784806	0.0416047	TREM2	1
BP	GO:0060669	embryonic placenta morphogenesis	1/20	27/18800	0.028349	0.0784806	0.0416047	ADM	1
BP	GO:1901018	positive regulation of potassium ion transmembrane transporter activity	1/20	27/18800	0.028349	0.0784806	0.0416047	TREM2	1
BP	GO:0050708	regulation of protein secretion	2/20	252/18800	0.0290111	0.0799575	0.0423876	TREM2/TGFB3	2
BP	GO:0071560	cellular response to transforming growth factor beta stimulus	2/20	252/18800	0.0290111	0.0799575	0.0423876	CX3CR1/TGFB3	2
BP	GO:0031342	negative regulation of cell killing	1/20	28/18800	0.0293842	0.0806281	0.0427431	CX3CR1	1
BP	GO:0090025	regulation of monocyte chemotaxis	1/20	28/18800	0.0293842	0.0806281	0.0427431	CX3CR1	1
BP	GO:0071559	response to transforming growth factor beta	2/20	258/18800	0.0302968	0.0823745	0.0436689	CX3CR1/TGFB3	2
BP	GO:0008209	androgen metabolic process	1/20	29/18800	0.0304183	0.0823745	0.0436689	ADM	1
BP	GO:0051491	positive regulation of filopodium assembly	1/20	29/18800	0.0304183	0.0823745	0.0436689	TGFB3	1
BP	GO:0061082	myeloid leukocyte cytokine production	1/20	29/18800	0.0304183	0.0823745	0.0436689	TGFB3	1
BP	GO:1902175	regulation of oxidative stress-induced intrinsic apoptotic signaling pathway	1/20	29/18800	0.0304183	0.0823745	0.0436689	TREM2	1
BP	GO:1903203	regulation of oxidative stress-induced neuron death	1/20	29/18800	0.0304183	0.0823745	0.0436689	TREM2	1
BP	GO:0032868	response to insulin	2/20	259/18800	0.0305133	0.0824523	0.0437101	PRKCZ/ADM	2
BP	GO:0030217	T cell differentiation	2/20	263/18800	0.0313856	0.0838927	0.0444738	LCK/PRKCZ	2
BP	GO:0042744	hydrogen peroxide catabolic process	1/20	30/18800	0.0314513	0.0838927	0.0444738	HBB	1
BP	GO:0043032	positive regulation of macrophage activation	1/20	30/18800	0.0314513	0.0838927	0.0444738	TREM2	1
BP	GO:0060325	face morphogenesis	1/20	30/18800	0.0314513	0.0838927	0.0444738	TGFB3	1
BP	GO:0071480	cellular response to gamma radiation	1/20	30/18800	0.0314513	0.0838927	0.0444738	CRYAB	1
BP	GO:1903019	negative regulation of glycoprotein metabolic process	1/20	30/18800	0.0314513	0.0838927	0.0444738	PTX3	1
BP	GO:0002862	negative regulation of inflammatory response to antigenic stimulus	1/20	31/18800	0.0324834	0.0853632	0.0452533	TREM2	1
BP	GO:0010664	negative regulation of striated muscle cell apoptotic process	1/20	31/18800	0.0324834	0.0853632	0.0452533	BAG3	1
BP	GO:0032148	activation of protein kinase B activity	1/20	31/18800	0.0324834	0.0853632	0.0452533	PRKCZ	1
BP	GO:0046825	regulation of protein export from nucleus	1/20	31/18800	0.0324834	0.0853632	0.0452533	BAG3	1
BP	GO:0048710	regulation of astrocyte differentiation	1/20	31/18800	0.0324834	0.0853632	0.0452533	TREM2	1
BP	GO:0060390	regulation of SMAD protein signal transduction	1/20	31/18800	0.0324834	0.0853632	0.0452533	TGFB3	1
BP	GO:0070528	protein kinase C signaling	1/20	31/18800	0.0324834	0.0853632	0.0452533	PRKCZ	1
BP	GO:0051962	positive regulation of nervous system development	2/20	270/18800	0.0329359	0.0863699	0.045787	CX3CR1/BDNF	2
BP	GO:0002828	regulation of type 2 immune response	1/20	32/18800	0.0335143	0.0869693	0.0461048	PRKCZ	1
BP	GO:0003180	aortic valve morphogenesis	1/20	32/18800	0.0335143	0.0869693	0.0461048	ELN	1
BP	GO:0043372	positive regulation of CD4-positive, alpha-beta T cell differentiation	1/20	32/18800	0.0335143	0.0869693	0.0461048	PRKCZ	1
BP	GO:0044788	modulation by host of viral process	1/20	32/18800	0.0335143	0.0869693	0.0461048	PTX3	1
BP	GO:0060674	placenta blood vessel development	1/20	32/18800	0.0335143	0.0869693	0.0461048	JUNB	1
BP	GO:0043270	positive regulation of ion transport	2/20	273/18800	0.0336095	0.0870347	0.0461394	TREM2/CXCL9	2
BP	GO:1903532	positive regulation of secretion by cell	2/20	274/18800	0.0338353	0.0874372	0.0463528	TREM2/TGFB3	2
BP	GO:0051258	protein polymerization	2/20	277/18800	0.0345163	0.0876296	0.0464548	CSF3/ELN	2
BP	GO:0001893	maternal placenta development	1/20	33/18800	0.0345443	0.0876296	0.0464548	JUNB	1
BP	GO:0032633	interleukin-4 production	1/20	33/18800	0.0345443	0.0876296	0.0464548	PRKCZ	1
BP	GO:0032673	regulation of interleukin-4 production	1/20	33/18800	0.0345443	0.0876296	0.0464548	PRKCZ	1
BP	GO:0033687	osteoblast proliferation	1/20	33/18800	0.0345443	0.0876296	0.0464548	JUNB	1
BP	GO:0036475	neuron death in response to oxidative stress	1/20	33/18800	0.0345443	0.0876296	0.0464548	TREM2	1
BP	GO:0045940	positive regulation of steroid metabolic process	1/20	33/18800	0.0345443	0.0876296	0.0464548	ADM	1
BP	GO:0050901	leukocyte tethering or rolling	1/20	33/18800	0.0345443	0.0876296	0.0464548	CX3CR1	1
BP	GO:0055094	response to lipoprotein particle	1/20	33/18800	0.0345443	0.0876296	0.0464548	TREM2	1
BP	GO:0051146	striated muscle cell differentiation	2/20	281/18800	0.0354326	0.0886121	0.0469756	CXCL9/BDNF	2
BP	GO:0002495	antigen processing and presentation of peptide antigen via MHC class II	1/20	34/18800	0.0355731	0.0886121	0.0469756	TREM2	1
BP	GO:0007435	salivary gland morphogenesis	1/20	34/18800	0.0355731	0.0886121	0.0469756	TGFB3	1
BP	GO:0010984	regulation of lipoprotein particle clearance	1/20	34/18800	0.0355731	0.0886121	0.0469756	TREM2	1
BP	GO:0034383	low-density lipoprotein particle clearance	1/20	34/18800	0.0355731	0.0886121	0.0469756	TREM2	1
BP	GO:0034405	response to fluid shear stress	1/20	34/18800	0.0355731	0.0886121	0.0469756	TGFB3	1
BP	GO:0050850	positive regulation of calcium-mediated signaling	1/20	34/18800	0.0355731	0.0886121	0.0469756	TREM2	1
BP	GO:0060323	head morphogenesis	1/20	34/18800	0.0355731	0.0886121	0.0469756	TGFB3	1
BP	GO:1902692	regulation of neuroblast proliferation	1/20	34/18800	0.0355731	0.0886121	0.0469756	CX3CR1	1
BP	GO:0072659	protein localization to plasma membrane	2/20	283/18800	0.0358944	0.0890553	0.0472106	TREM2/PRKCZ	2
BP	GO:1902105	regulation of leukocyte differentiation	2/20	283/18800	0.0358944	0.0890553	0.0472106	TREM2/PRKCZ	2
BP	GO:0044403	biological process involved in symbiotic interaction	2/20	286/18800	0.0365915	0.0902679	0.0478534	CX3CR1/PTX3	2
BP	GO:0007616	long-term memory	1/20	35/18800	0.036601	0.0902679	0.0478534	PRKCZ	1
BP	GO:1903539	protein localization to postsynaptic membrane	1/20	35/18800	0.036601	0.0902679	0.0478534	PRKCZ	1
BP	GO:0031349	positive regulation of defense response	2/20	289/18800	0.0372939	0.0911495	0.0483208	TREM2/TLR7	2
BP	GO:0051607	defense response to virus	2/20	290/18800	0.0375292	0.0911495	0.0483208	TLR7/CXCL9	2
BP	GO:0002504	antigen processing and presentation of peptide or polysaccharide antigen via MHC class II	1/20	36/18800	0.0376278	0.0911495	0.0483208	TREM2	1
BP	GO:0007431	salivary gland development	1/20	36/18800	0.0376278	0.0911495	0.0483208	TGFB3	1
BP	GO:0030851	granulocyte differentiation	1/20	36/18800	0.0376278	0.0911495	0.0483208	CSF3	1
BP	GO:0032350	regulation of hormone metabolic process	1/20	36/18800	0.0376278	0.0911495	0.0483208	ADM	1
BP	GO:0062237	protein localization to postsynapse	1/20	36/18800	0.0376278	0.0911495	0.0483208	PRKCZ	1
BP	GO:0071402	cellular response to lipoprotein particle stimulus	1/20	36/18800	0.0376278	0.0911495	0.0483208	TREM2	1
BP	GO:0022409	positive regulation of cell-cell adhesion	2/20	291/18800	0.0377651	0.0911495	0.0483208	LCK/PRKCZ	2
BP	GO:0042063	gliogenesis	2/20	291/18800	0.0377651	0.0911495	0.0483208	TREM2/CX3CR1	2
BP	GO:0140546	defense response to symbiont	2/20	291/18800	0.0377651	0.0911495	0.0483208	TLR7/CXCL9	2
BP	GO:0003176	aortic valve development	1/20	37/18800	0.0386536	0.0920116	0.0487778	ELN	1
BP	GO:0008207	C21-steroid hormone metabolic process	1/20	37/18800	0.0386536	0.0920116	0.0487778	ADM	1
BP	GO:0038179	neurotrophin signaling pathway	1/20	37/18800	0.0386536	0.0920116	0.0487778	BDNF	1
BP	GO:0042092	type 2 immune response	1/20	37/18800	0.0386536	0.0920116	0.0487778	PRKCZ	1
BP	GO:0045730	respiratory burst	1/20	37/18800	0.0386536	0.0920116	0.0487778	TREM2	1
BP	GO:0046627	negative regulation of insulin receptor signaling pathway	1/20	37/18800	0.0386536	0.0920116	0.0487778	PRKCZ	1
BP	GO:1903580	positive regulation of ATP metabolic process	1/20	37/18800	0.0386536	0.0920116	0.0487778	TREM2	1
BP	GO:0097193	intrinsic apoptotic signaling pathway	2/20	295/18800	0.0387145	0.0920116	0.0487778	TREM2/LCK	2
BP	GO:0010720	positive regulation of cell development	2/20	297/18800	0.0391926	0.0927932	0.0491922	CX3CR1/BDNF	2
BP	GO:0048511	rhythmic process	2/20	297/18800	0.0391926	0.0927932	0.0491922	PTX3/TGFB3	2
BP	GO:0002369	T cell cytokine production	1/20	38/18800	0.0396783	0.0928304	0.0492118	PRKCZ	1
BP	GO:0002701	negative regulation of production of molecular mediator of immune response	1/20	38/18800	0.0396783	0.0928304	0.0492118	TGFB3	1
BP	GO:0002724	regulation of T cell cytokine production	1/20	38/18800	0.0396783	0.0928304	0.0492118	PRKCZ	1
BP	GO:0032965	regulation of collagen biosynthetic process	1/20	38/18800	0.0396783	0.0928304	0.0492118	TGFB3	1
BP	GO:0035886	vascular associated smooth muscle cell differentiation	1/20	38/18800	0.0396783	0.0928304	0.0492118	ADM	1
BP	GO:0045622	regulation of T-helper cell differentiation	1/20	38/18800	0.0396783	0.0928304	0.0492118	PRKCZ	1
BP	GO:0031647	regulation of protein stability	2/20	300/18800	0.0399142	0.0928304	0.0492118	CRYAB/BAG3	2
BP	GO:0051047	positive regulation of secretion	2/20	300/18800	0.0399142	0.0928304	0.0492118	TREM2/TGFB3	2
BP	GO:0006882	cellular zinc ion homeostasis	1/20	39/18800	0.040702	0.0928304	0.0492118	LCK	1
BP	GO:0009595	detection of biotic stimulus	1/20	39/18800	0.040702	0.0928304	0.0492118	TREM2	1
BP	GO:0032570	response to progesterone	1/20	39/18800	0.040702	0.0928304	0.0492118	TGFB3	1
BP	GO:0032728	positive regulation of interferon-beta production	1/20	39/18800	0.040702	0.0928304	0.0492118	TLR7	1
BP	GO:0042307	positive regulation of protein import into nucleus	1/20	39/18800	0.040702	0.0928304	0.0492118	BAG3	1
BP	GO:0045823	positive regulation of heart contraction	1/20	39/18800	0.040702	0.0928304	0.0492118	ADM	1
BP	GO:0051154	negative regulation of striated muscle cell differentiation	1/20	39/18800	0.040702	0.0928304	0.0492118	BDNF	1
BP	GO:0097242	amyloid-beta clearance	1/20	39/18800	0.040702	0.0928304	0.0492118	TREM2	1
BP	GO:0098815	modulation of excitatory postsynaptic potential	1/20	39/18800	0.040702	0.0928304	0.0492118	PRKCZ	1
BP	GO:1900016	negative regulation of cytokine production involved in inflammatory response	1/20	39/18800	0.040702	0.0928304	0.0492118	TREM2	1
BP	GO:1900077	negative regulation of cellular response to insulin stimulus	1/20	39/18800	0.040702	0.0928304	0.0492118	PRKCZ	1
BP	GO:2000516	positive regulation of CD4-positive, alpha-beta T cell activation	1/20	39/18800	0.040702	0.0928304	0.0492118	PRKCZ	1
BP	GO:0030198	extracellular matrix organization	2/20	307/18800	0.0416178	0.0945437	0.0501201	ELN/PTX3	2
BP	GO:0051281	positive regulation of release of sequestered calcium ion into cytosol	1/20	40/18800	0.0417246	0.0945437	0.0501201	CXCL9	1
BP	GO:1903524	positive regulation of blood circulation	1/20	40/18800	0.0417246	0.0945437	0.0501201	ADM	1
BP	GO:0043062	extracellular structure organization	2/20	308/18800	0.0418634	0.0945437	0.0501201	ELN/PTX3	2
BP	GO:0071496	cellular response to external stimulus	2/20	309/18800	0.0421096	0.0945437	0.0501201	TLR7/BAG3	2
BP	GO:0045229	external encapsulating structure organization	2/20	310/18800	0.0423563	0.0945437	0.0501201	ELN/PTX3	2
BP	GO:0070372	regulation of ERK1 and ERK2 cascade	2/20	311/18800	0.0426036	0.0945437	0.0501201	TREM2/PRKCZ	2
BP	GO:0002714	positive regulation of B cell mediated immunity	1/20	41/18800	0.0427462	0.0945437	0.0501201	TREM2	1
BP	GO:0002891	positive regulation of immunoglobulin mediated immune response	1/20	41/18800	0.0427462	0.0945437	0.0501201	TREM2	1
BP	GO:0014014	negative regulation of gliogenesis	1/20	41/18800	0.0427462	0.0945437	0.0501201	TREM2	1
BP	GO:0034122	negative regulation of toll-like receptor signaling pathway	1/20	41/18800	0.0427462	0.0945437	0.0501201	TREM2	1
BP	GO:0055069	zinc ion homeostasis	1/20	41/18800	0.0427462	0.0945437	0.0501201	LCK	1
BP	GO:0120178	steroid hormone biosynthetic process	1/20	41/18800	0.0427462	0.0945437	0.0501201	ADM	1
BP	GO:0150077	regulation of neuroinflammatory response	1/20	41/18800	0.0427462	0.0945437	0.0501201	TREM2	1
BP	GO:1902742	apoptotic process involved in development	1/20	41/18800	0.0427462	0.0945437	0.0501201	CRYAB	1
BP	GO:1905314	semi-lunar valve development	1/20	41/18800	0.0427462	0.0945437	0.0501201	ELN	1
BP	GO:2000008	regulation of protein localization to cell surface	1/20	41/18800	0.0427462	0.0945437	0.0501201	BDNF	1
BP	GO:0002440	production of molecular mediator of immune response	2/20	312/18800	0.0428515	0.0946082	0.0501543	PRKCZ/TGFB3	2
BP	GO:0070588	calcium ion transmembrane transport	2/20	314/18800	0.0433489	0.0952752	0.0505079	LCK/CXCL9	2
BP	GO:0060326	cell chemotaxis	2/20	315/18800	0.0435984	0.0952752	0.0505079	CX3CR1/CXCL9	2
BP	GO:0030501	positive regulation of bone mineralization	1/20	42/18800	0.0437668	0.0952752	0.0505079	TGFB3	1
BP	GO:0034142	toll-like receptor 4 signaling pathway	1/20	42/18800	0.0437668	0.0952752	0.0505079	TREM2	1
BP	GO:1900371	regulation of purine nucleotide biosynthetic process	1/20	42/18800	0.0437668	0.0952752	0.0505079	TREM2	1
BP	GO:1904591	positive regulation of protein import	1/20	42/18800	0.0437668	0.0952752	0.0505079	BAG3	1
BP	GO:1904706	negative regulation of vascular associated smooth muscle cell proliferation	1/20	42/18800	0.0437668	0.0952752	0.0505079	TGFB3	1
BP	GO:2000249	regulation of actin cytoskeleton reorganization	1/20	42/18800	0.0437668	0.0952752	0.0505079	CSF3	1
BP	GO:0006959	humoral immune response	2/20	317/18800	0.0440991	0.0958307	0.0508024	TREM2/CXCL9	2
BP	GO:0001825	blastocyst formation	1/20	43/18800	0.0447864	0.0961476	0.0509704	JUNB	1
BP	GO:0010712	regulation of collagen metabolic process	1/20	43/18800	0.0447864	0.0961476	0.0509704	TGFB3	1
BP	GO:0014002	astrocyte development	1/20	43/18800	0.0447864	0.0961476	0.0509704	TREM2	1
BP	GO:0030808	regulation of nucleotide biosynthetic process	1/20	43/18800	0.0447864	0.0961476	0.0509704	TREM2	1
BP	GO:0042181	ketone biosynthetic process	1/20	43/18800	0.0447864	0.0961476	0.0509704	ADM	1
BP	GO:0046596	regulation of viral entry into host cell	1/20	43/18800	0.0447864	0.0961476	0.0509704	PTX3	1
BP	GO:0090317	negative regulation of intracellular protein transport	1/20	43/18800	0.0447864	0.0961476	0.0509704	BAG3	1
BP	GO:0014009	glial cell proliferation	1/20	44/18800	0.0458049	0.0971595	0.0515068	TREM2	1
BP	GO:0045981	positive regulation of nucleotide metabolic process	1/20	44/18800	0.0458049	0.0971595	0.0515068	TREM2	1
BP	GO:0048286	lung alveolus development	1/20	44/18800	0.0458049	0.0971595	0.0515068	TGFB3	1
BP	GO:0050856	regulation of T cell receptor signaling pathway	1/20	44/18800	0.0458049	0.0971595	0.0515068	LCK	1
BP	GO:1900544	positive regulation of purine nucleotide metabolic process	1/20	44/18800	0.0458049	0.0971595	0.0515068	TREM2	1
BP	GO:1901381	positive regulation of potassium ion transmembrane transport	1/20	44/18800	0.0458049	0.0971595	0.0515068	TREM2	1
BP	GO:1903214	regulation of protein targeting to mitochondrion	1/20	44/18800	0.0458049	0.0971595	0.0515068	BAG3	1
BP	GO:0002861	regulation of inflammatory response to antigenic stimulus	1/20	45/18800	0.0468224	0.0976513	0.0517676	TREM2	1
BP	GO:0002920	regulation of humoral immune response	1/20	45/18800	0.0468224	0.0976513	0.0517676	TREM2	1
BP	GO:0007520	myoblast fusion	1/20	45/18800	0.0468224	0.0976513	0.0517676	CXCL9	1
BP	GO:0008631	intrinsic apoptotic signaling pathway in response to oxidative stress	1/20	45/18800	0.0468224	0.0976513	0.0517676	TREM2	1
BP	GO:0010171	body morphogenesis	1/20	45/18800	0.0468224	0.0976513	0.0517676	TGFB3	1
BP	GO:0031295	T cell costimulation	1/20	45/18800	0.0468224	0.0976513	0.0517676	LCK	1
BP	GO:0047496	vesicle transport along microtubule	1/20	45/18800	0.0468224	0.0976513	0.0517676	PRKCZ	1
BP	GO:1900271	regulation of long-term synaptic potentiation	1/20	45/18800	0.0468224	0.0976513	0.0517676	CX3CR1	1
BP	GO:1904646	cellular response to amyloid-beta	1/20	45/18800	0.0468224	0.0976513	0.0517676	TREM2	1
BP	GO:1990090	cellular response to nerve growth factor stimulus	1/20	45/18800	0.0468224	0.0976513	0.0517676	BDNF	1
BP	GO:0048545	response to steroid hormone	2/20	330/18800	0.0474065	0.098704	0.0523256	ADM/TGFB3	2
BP	GO:0010830	regulation of myotube differentiation	1/20	46/18800	0.0478388	0.0992715	0.0526265	BDNF	1
BP	GO:0048701	embryonic cranial skeleton morphogenesis	1/20	46/18800	0.0478388	0.0992715	0.0526265	TGFB3	1
BP	GO:0032386	regulation of intracellular transport	2/20	332/18800	0.0479234	0.0992813	0.0526317	CRYAB/BAG3	2
BP	GO:0007517	muscle organ development	2/20	334/18800	0.0484424	0.0995505	0.0527744	ELN/CRYAB	2
BP	GO:0070371	ERK1 and ERK2 cascade	2/20	335/18800	0.0487027	0.0995505	0.0527744	TREM2/PRKCZ	2
BP	GO:0031294	lymphocyte costimulation	1/20	47/18800	0.0488542	0.0995505	0.0527744	LCK	1
BP	GO:0032008	positive regulation of TOR signaling	1/20	47/18800	0.0488542	0.0995505	0.0527744	TREM2	1
BP	GO:0032964	collagen biosynthetic process	1/20	47/18800	0.0488542	0.0995505	0.0527744	TGFB3	1
BP	GO:0043618	regulation of transcription from RNA polymerase II promoter in response to stress	1/20	47/18800	0.0488542	0.0995505	0.0527744	BAG3	1
BP	GO:0097028	dendritic cell differentiation	1/20	47/18800	0.0488542	0.0995505	0.0527744	TREM2	1
BP	GO:1905953	negative regulation of lipid localization	1/20	47/18800	0.0488542	0.0995505	0.0527744	TREM2	1
BP	GO:1990089	response to nerve growth factor	1/20	47/18800	0.0488542	0.0995505	0.0527744	BDNF	1
BP	GO:2000378	negative regulation of reactive oxygen species metabolic process	1/20	47/18800	0.0488542	0.0995505	0.0527744	CRYAB	1
BP	GO:0010506	regulation of autophagy	2/20	336/18800	0.0489635	0.0996098	0.0528058	TREM2/BAG3	2
BP	GO:1990778	protein localization to cell periphery	2/20	337/18800	0.0492248	0.0999779	0.0530009	TREM2/PRKCZ	2
CC	GO:0032432	actin filament bundle	3/20	78/19594	6.58868e-05	0.00592981	0.00339837	PRKCZ/CRYAB/BAG3	3
CC	GO:0071682	endocytic vesicle lumen	2/20	23/19594	0.000247226	0.0111252	0.00637583	HBB/CSF3	2
CC	GO:0043025	neuronal cell body	4/20	482/19594	0.00128102	0.032017	0.0183489	CX3CR1/PRKCZ/CRYAB/TGFB3	4
CC	GO:1904724	tertiary granule lumen	2/20	55/19594	0.00142298	0.032017	0.0183489	HBB/PTX3	2
CC	GO:0001725	stress fiber	2/20	69/19594	0.00222886	0.0334329	0.0191604	PRKCZ/BAG3	2
CC	GO:0097517	contractile actin filament bundle	2/20	69/19594	0.00222886	0.0334329	0.0191604	PRKCZ/BAG3	2
CC	GO:0042641	actomyosin	2/20	77/19594	0.00276634	0.0355673	0.0203836	PRKCZ/BAG3	2
CC	GO:0045121	membrane raft	3/20	326/19594	0.00421679	0.0425306	0.0243743	TREM2/LCK/PRKCZ	3
CC	GO:0098857	membrane microdomain	3/20	327/19594	0.00425306	0.0425306	0.0243743	TREM2/LCK/PRKCZ	3
CC	GO:0030139	endocytic vesicle	3/20	342/19594	0.00482034	0.0433831	0.0248628	TLR7/HBB/CSF3	3
CC	GO:0030018	Z disc	2/20	127/19594	0.00733709	0.0600308	0.0344036	CRYAB/BAG3	2
CC	GO:0031674	I band	2/20	139/19594	0.00873106	0.0609176	0.0349118	CRYAB/BAG3	2
CC	GO:0009897	external side of plasma membrane	3/20	455/19594	0.0105706	0.0609176	0.0349118	CX3CR1/IL2RB/CXCL9	3
CC	GO:0031838	haptoglobin-hemoglobin complex	1/20	11/19594	0.0111736	0.0609176	0.0349118	HBB	1
CC	GO:0045179	apical cortex	1/20	11/19594	0.0111736	0.0609176	0.0349118	PRKCZ	1
CC	GO:0070820	tertiary granule	2/20	164/19594	0.0119837	0.0609176	0.0349118	HBB/PTX3	2
CC	GO:0005833	hemoglobin complex	1/20	12/19594	0.0121835	0.0609176	0.0349118	HBB	1
CC	GO:0032009	early phagosome	1/20	12/19594	0.0121835	0.0609176	0.0349118	TLR7	1
CC	GO:0015629	actin cytoskeleton	3/20	499/19594	0.0135585	0.0642244	0.0368069	PRKCZ/CRYAB/BAG3	3
CC	GO:0030017	sarcomere	2/20	209/19594	0.018962	0.0823942	0.0472201	CRYAB/BAG3	2
CC	GO:0036020	endolysosome membrane	1/20	19/19594	0.0192253	0.0823942	0.0472201	TLR7	1
CC	GO:0000242	pericentriolar material	1/20	22/19594	0.0222286	0.0870274	0.0498754	LCK	1
CC	GO:0030016	myofibril	2/20	228/19594	0.0223164	0.0870274	0.0498754	CRYAB/BAG3	2
CC	GO:0031430	M band	1/20	23/19594	0.0232278	0.0870274	0.0498754	CRYAB	1
CC	GO:0043292	contractile fiber	2/20	238/19594	0.0241743	0.0870274	0.0498754	CRYAB/BAG3	2
CC	GO:0032809	neuronal cell body membrane	1/20	28/19594	0.028209	0.09403	0.0538885	CX3CR1	1
CC	GO:0036019	endolysosome	1/20	28/19594	0.028209	0.09403	0.0538885	TLR7	1
MF	GO:0005126	cytokine receptor binding	5/20	272/18410	8.77279e-06	0.00103519	0.000489429	CX3CR1/CXCL9/CSF3/BDNF/TGFB3	5
MF	GO:0048018	receptor ligand activity	5/20	489/18410	0.000144318	0.00606707	0.00286846	CXCL9/CSF3/BDNF/ADM/TGFB3	5
MF	GO:0030546	signaling receptor activator activity	5/20	496/18410	0.000154248	0.00606707	0.00286846	CXCL9/CSF3/BDNF/ADM/TGFB3	5
MF	GO:0043274	phospholipase binding	2/20	23/18410	0.000279818	0.00825462	0.00390272	LCK/PRKCZ	2
MF	GO:0019955	cytokine binding	3/20	141/18410	0.000455678	0.010754	0.0050844	CX3CR1/IL2RB/TGFB3	3
MF	GO:0008083	growth factor activity	3/20	162/18410	0.000683031	0.013433	0.00635099	CSF3/BDNF/TGFB3	3
MF	GO:0005125	cytokine activity	3/20	235/18410	0.00199374	0.0336088	0.01589	CXCL9/CSF3/TGFB3	3
MF	GO:0042379	chemokine receptor binding	2/20	71/18410	0.00266387	0.0368881	0.0174404	CX3CR1/CXCL9	2
MF	GO:0140104	molecular carrier activity	2/20	73/18410	0.0028135	0.0368881	0.0174404	HBB/BAG3	2
MF	GO:0001540	amyloid-beta binding	2/20	81/18410	0.0034507	0.038039	0.0179845	TREM2/CRYAB	2
MF	GO:0001664	G protein-coupled receptor binding	3/20	288/18410	0.00354601	0.038039	0.0179845	CX3CR1/CXCL9/ADM	3
MF	GO:0004896	cytokine receptor activity	2/20	97/18410	0.0049075	0.0482571	0.0228156	CX3CR1/IL2RB	2
MF	GO:0019838	growth factor binding	2/20	139/18410	0.00983728	0.0611836	0.0289271	IL2RB/TGFB3	2
MF	GO:0008429	phosphatidylethanolamine binding	1/20	10/18410	0.0108133	0.0611836	0.0289271	TREM2	1
MF	GO:0031720	haptoglobin binding	1/20	10/18410	0.0108133	0.0611836	0.0289271	HBB	1
MF	GO:0034713	type I transforming growth factor beta receptor binding	1/20	10/18410	0.0108133	0.0611836	0.0289271	TGFB3	1
MF	GO:0042608	T cell receptor binding	1/20	10/18410	0.0108133	0.0611836	0.0289271	LCK	1
MF	GO:0043560	insulin receptor substrate binding	1/20	10/18410	0.0108133	0.0611836	0.0289271	PRKCZ	1
MF	GO:0140375	immune receptor activity	2/20	148/18410	0.0110924	0.0611836	0.0289271	CX3CR1/IL2RB	2
MF	GO:0000774	adenyl-nucleotide exchange factor activity	1/20	11/18410	0.0118885	0.0611836	0.0289271	BAG3	1
MF	GO:0035197	siRNA binding	1/20	11/18410	0.0118885	0.0611836	0.0289271	TLR7	1
MF	GO:0097493	structural molecule activity conferring elasticity	1/20	11/18410	0.0118885	0.0611836	0.0289271	ELN	1
MF	GO:0005165	neurotrophin receptor binding	1/20	12/18410	0.0129626	0.0611836	0.0289271	BDNF	1
MF	GO:0008035	high-density lipoprotein particle binding	1/20	12/18410	0.0129626	0.0611836	0.0289271	TREM2	1
MF	GO:0046790	virion binding	1/20	12/18410	0.0129626	0.0611836	0.0289271	PTX3	1
MF	GO:0060590	ATPase regulator activity	1/20	13/18410	0.0140356	0.061819	0.0292275	BAG3	1
MF	GO:0005344	oxygen carrier activity	1/20	14/18410	0.0151075	0.061819	0.0292275	HBB	1
MF	GO:0016004	phospholipase activator activity	1/20	14/18410	0.0151075	0.061819	0.0292275	LCK	1
MF	GO:0001846	opsonin binding	1/20	16/18410	0.0172479	0.061819	0.0292275	PTX3	1
MF	GO:0004698	calcium-dependent protein kinase C activity	1/20	16/18410	0.0172479	0.061819	0.0292275	PRKCZ	1
MF	GO:0060229	lipase activator activity	1/20	16/18410	0.0172479	0.061819	0.0292275	LCK	1
MF	GO:0004697	protein kinase C activity	1/20	17/18410	0.0183165	0.061819	0.0292275	PRKCZ	1
MF	GO:0030169	low-density lipoprotein particle binding	1/20	18/18410	0.0193839	0.061819	0.0292275	TREM2	1
MF	GO:0034185	apolipoprotein binding	1/20	18/18410	0.0193839	0.061819	0.0292275	TREM2	1
MF	GO:0042834	peptidoglycan binding	1/20	18/18410	0.0193839	0.061819	0.0292275	TREM2	1
MF	GO:0045236	CXCR chemokine receptor binding	1/20	18/18410	0.0193839	0.061819	0.0292275	CXCL9	1
MF	GO:0140597	protein carrier chaperone	1/20	18/18410	0.0193839	0.061819	0.0292275	BAG3	1
MF	GO:0001848	complement binding	1/20	20/18410	0.0215155	0.0658061	0.0311126	PTX3	1
MF	GO:0005123	death receptor binding	1/20	21/18410	0.0225797	0.0658061	0.0311126	BDNF	1
MF	GO:0009931	calcium-dependent protein serine/threonine kinase activity	1/20	22/18410	0.0236427	0.0658061	0.0311126	PRKCZ	1
MF	GO:0005212	structural constituent of eye lens	1/20	23/18410	0.0247047	0.0658061	0.0311126	CRYAB	1
MF	GO:0010857	calcium-dependent protein kinase activity	1/20	23/18410	0.0247047	0.0658061	0.0311126	PRKCZ	1
MF	GO:0016493	C-C chemokine receptor activity	1/20	23/18410	0.0247047	0.0658061	0.0311126	CX3CR1	1
MF	GO:0005160	transforming growth factor beta receptor binding	1/20	24/18410	0.0257655	0.0658061	0.0311126	TGFB3	1
MF	GO:0019957	C-C chemokine binding	1/20	24/18410	0.0257655	0.0658061	0.0311126	CX3CR1	1
MF	GO:0050431	transforming growth factor beta binding	1/20	24/18410	0.0257655	0.0658061	0.0311126	TGFB3	1
MF	GO:0030247	polysaccharide binding	1/20	25/18410	0.0268253	0.0658061	0.0311126	PTX3	1
MF	GO:0001637	G protein-coupled chemoattractant receptor activity	1/20	26/18410	0.027884	0.0658061	0.0311126	CX3CR1	1
MF	GO:0004950	chemokine receptor activity	1/20	26/18410	0.027884	0.0658061	0.0311126	CX3CR1	1
MF	GO:0038187	pattern recognition receptor activity	1/20	26/18410	0.027884	0.0658061	0.0311126	TLR7	1
MF	GO:0003953	NAD+ nucleosidase activity	1/20	28/18410	0.029998	0.0691377	0.0326878	TLR7	1
MF	GO:0043548	phosphatidylinositol 3-kinase binding	1/20	29/18410	0.0310534	0.0691377	0.0326878	LCK	1
MF	GO:0051861	glycolipid binding	1/20	29/18410	0.0310534	0.0691377	0.0326878	TREM2	1
MF	GO:0071889	14-3-3 protein binding	1/20	30/18410	0.0321077	0.0698747	0.0330362	PRKCZ	1
MF	GO:0071813	lipoprotein particle binding	1/20	31/18410	0.0331609	0.0698747	0.0330362	TREM2	1
MF	GO:0071814	protein-lipid complex binding	1/20	31/18410	0.0331609	0.0698747	0.0330362	TREM2	1
MF	GO:0019956	chemokine binding	1/20	33/18410	0.035264	0.0730027	0.0345151	CX3CR1	1
MF	GO:0001530	lipopolysaccharide binding	1/20	34/18410	0.0363139	0.0738801	0.0349299	TREM2	1
MF	GO:0045505	dynein intermediate chain binding	1/20	36/18410	0.0384106	0.0768211	0.0363204	BAG3	1
MF	GO:0019825	oxygen binding	1/20	39/18410	0.0415474	0.0817098	0.0386318	HBB	1
MF	GO:0042169	SH2 domain binding	1/20	41/18410	0.0436332	0.0844052	0.0399061	LCK	1
MF	GO:0001784	phosphotyrosine residue binding	1/20	44/18410	0.0467538	0.0881162	0.0416607	LCK	1
MF	GO:0042277	peptide binding	2/20	322/18410	0.0471011	0.0881162	0.0416607	TREM2/CRYAB	2
MF	GO:0004715	non-membrane spanning protein tyrosine kinase activity	1/20	45/18410	0.0477919	0.0881162	0.0416607	LCK	1
MF	GO:0061980	regulatory RNA binding	1/20	47/18410	0.0498647	0.0905237	0.0427989	TLR7	1
MF	GO:0008009	chemokine activity	1/20	49/18410	0.0519333	0.0914647	0.0432438	CXCL9	1
MF	GO:0032813	tumor necrosis factor receptor superfamily binding	1/20	49/18410	0.0519333	0.0914647	0.0432438	BDNF	1
MF	GO:0016799	hydrolase activity, hydrolyzing N-glycosyl compounds	1/20	50/18410	0.052966	0.0919117	0.0434551	TLR7	1
MF	GO:0004601	peroxidase activity	1/20	52/18410	0.0550282	0.0941062	0.0444927	HBB	1
MF	GO:0015459	potassium channel regulator activity	1/20	54/18410	0.0570861	0.0952416	0.0450295	PRKCZ	1
MF	GO:0045309	protein phosphorylated amino acid binding	1/20	55/18410	0.0581135	0.0952416	0.0450295	LCK	1
MF	GO:0050840	extracellular matrix binding	1/20	55/18410	0.0581135	0.0952416	0.0450295	ELN	1
MF	GO:0016684	oxidoreductase activity, acting on peroxide as acceptor	1/20	56/18410	0.0591398	0.0955959	0.045197	HBB	1
MF	GO:0016667	oxidoreductase activity, acting on a sulfur group of donors	1/20	57/18410	0.060165	0.0959389	0.0453591	MSRB3	1
MF	GO:0001786	phosphatidylserine binding	1/20	60/18410	0.0632344	0.0994888	0.0470375	TREM2	1
KEGG	hsa05144	Malaria	3/17	50/8164	0.000138382	0.0103198	0.00644199	HBB/CSF3/TGFB3	3
KEGG	hsa04060	Cytokine-cytokine receptor interaction	5/17	295/8164	0.000257557	0.0103198	0.00644199	CX3CR1/IL2RB/CXCL9/CSF3/TGFB3	5
KEGG	hsa05212	Pancreatic cancer	3/17	76/8164	0.000479992	0.0103198	0.00644199	GADD45B/TGFB3/GADD45G	3
KEGG	hsa05220	Chronic myeloid leukemia	3/17	76/8164	0.000479992	0.0103198	0.00644199	GADD45B/TGFB3/GADD45G	3
KEGG	hsa05210	Colorectal cancer	3/17	86/8164	0.000689808	0.0118647	0.00740636	GADD45B/TGFB3/GADD45G	3
KEGG	hsa04061	Viral protein interaction with cytokine and cytokine receptor	3/17	100/8164	0.00107043	0.0147343	0.00919766	CX3CR1/IL2RB/CXCL9	3
KEGG	hsa04064	NF-kappa B signaling pathway	3/17	104/8164	0.0011993	0.0147343	0.00919766	LCK/GADD45B/GADD45G	3
KEGG	hsa04110	Cell cycle	3/17	126/8164	0.00208375	0.0193814	0.0120986	GADD45B/TGFB3/GADD45G	3
KEGG	hsa04380	Osteoclast differentiation	3/17	128/8164	0.00217976	0.0193814	0.0120986	TREM2/LCK/JUNB	3
KEGG	hsa04068	FoxO signaling pathway	3/17	131/8164	0.00232889	0.0193814	0.0120986	GADD45B/TGFB3/GADD45G	3
KEGG	hsa05216	Thyroid cancer	2/17	37/8164	0.00260421	0.0193814	0.0120986	GADD45B/GADD45G	2
KEGG	hsa04010	MAPK signaling pathway	4/17	294/8164	0.00270438	0.0193814	0.0120986	BDNF/GADD45B/TGFB3/GADD45G	4
KEGG	hsa05226	Gastric cancer	3/17	149/8164	0.00335764	0.0222121	0.0138656	GADD45B/TGFB3/GADD45G	3
KEGG	hsa04218	Cellular senescence	3/17	156/8164	0.00382232	0.02348	0.014657	GADD45B/TGFB3/GADD45G	3
KEGG	hsa05225	Hepatocellular carcinoma	3/17	168/8164	0.00470723	0.0269881	0.0168469	GADD45B/TGFB3/GADD45G	3
KEGG	hsa05213	Endometrial cancer	2/17	58/8164	0.00629978	0.0330942	0.0206586	GADD45B/GADD45G	2
KEGG	hsa04062	Chemokine signaling pathway	3/17	192/8164	0.00682783	0.0330942	0.0206586	CX3CR1/CXCL9/PRKCZ	3
KEGG	hsa05202	Transcriptional misregulation in cancer	3/17	193/8164	0.0069267	0.0330942	0.0206586	IL2RB/GADD45B/GADD45G	3
KEGG	hsa05217	Basal cell carcinoma	2/17	63/8164	0.0073978	0.0334848	0.0209024	GADD45B/GADD45G	2
KEGG	hsa05218	Melanoma	2/17	72/8164	0.00957611	0.0371184	0.0231706	GADD45B/GADD45G	2
KEGG	hsa05223	Non-small cell lung cancer	2/17	72/8164	0.00957611	0.0371184	0.0231706	GADD45B/GADD45G	2
KEGG	hsa04115	p53 signaling pathway	2/17	73/8164	0.00983385	0.0371184	0.0231706	GADD45B/GADD45G	2
KEGG	hsa05166	Human T-cell leukemia virus 1 infection	3/17	222/8164	0.0101757	0.0371184	0.0231706	IL2RB/LCK/TGFB3	3
KEGG	hsa05214	Glioma	2/17	75/8164	0.0103586	0.0371184	0.0231706	GADD45B/GADD45G	2
KEGG	hsa04658	Th1 and Th2 cell differentiation	2/17	92/8164	0.015305	0.0506243	0.0316015	IL2RB/LCK	2
KEGG	hsa05222	Small cell lung cancer	2/17	92/8164	0.015305	0.0506243	0.0316015	GADD45B/GADD45G	2
KEGG	hsa04933	AGE-RAGE signaling pathway in diabetic complications	2/17	100/8164	0.0179228	0.0570876	0.0356361	PRKCZ/TGFB3	2
KEGG	hsa04620	Toll-like receptor signaling pathway	2/17	104/8164	0.0192986	0.0592744	0.0370012	TLR7/CXCL9	2
KEGG	hsa04659	Th17 cell differentiation	2/17	108/8164	0.020718	0.0614397	0.0383528	IL2RB/LCK	2
KEGG	hsa04210	Apoptosis	2/17	136/8164	0.0318145	0.0912015	0.0569312	GADD45B/GADD45G	2
KEGG	hsa05162	Measles	2/17	139/8164	0.0331179	0.0918756	0.057352	TLR7/IL2RB	2
KEGG	hsa04151	PI3K-Akt signaling pathway	3/17	354/8164	0.0349792	0.0940066	0.0586822	IL2RB/CSF3/BDNF	3
KEGG	hsa05224	Breast cancer	2/17	147/8164	0.0366962	0.0956325	0.0596971	GADD45B/GADD45G	2
