# Supplementary material for: Identification of shared oxidative stress related hub genes in NAFLD and atherosclerosis using bioinformatics and machine learning
Source: Sci Rep. 2026 Jan 5;16:4644. doi: 10.1038/s41598-025-34958-5 (PMC12868795; doi:10.1038/s41598-025-34958-5)
Supplement: Supplementary file 7 — Supplementary Material 7 [file 41598_2025_34958_MOESM7_ESM.xlsx]

## Sheet: GSE89632
Supplementary Table 2: Differential Analysis of GSE89632 Dataset
id	logFC	pvalue	sign
FOSB	-4.3248	1.22087344679525e-19	Down
IL1RL1	-3.17809	8.41019512571894e-13	Down
IL8	-3.12846	6.66125604931534e-14	Down
SOCS3	-3.12609	1.61145156986811e-18	Down
IL6	-3.0064	4.06585721414236e-12	Down
CYP7A1	2.87872188494607	1.92289957028635e-13	Up
FOS	-2.82606	9.64001494741441e-16	Down
JUNB	-2.7412	1.61145156986811e-18	Down
SLITRK3	-2.68662	2.53599981126779e-13	Down
GADD45G	-2.58884	1.78561951480359e-14	Down
APOLD1	-2.55515	3.26098012976307e-16	Down
LOC730417	2.52807251110348	2.46581149821052e-14	Up
C10ORF140	2.4572690879884	2.17652301418787e-15	Up
IGFBP1	-2.44209	1.57236979864053e-09	Down
SIK1	-2.43695	1.86054058797867e-13	Down
ADAMTS1	-2.39415	9.71686802109555e-18	Down
FOSL1	-2.37313	2.56440929133409e-13	Down
NR4A1	-2.32151	8.4699043667258e-13	Down
MYC	-2.28241	7.25765350500231e-19	Down
ZC3H12A	-2.2396	3.05600875621918e-14	Down
GCK	2.15659750762362	1.89180614706861e-07	Up
CALCA	-2.12618	6.08108152787758e-12	Down
PHLDA1	-2.10844	2.19530324388066e-17	Down
TNFRSF12A	-2.09729	5.35261215739033e-10	Down
RASD1	-2.09297	2.07040809639514e-08	Down
ARL14	-2.08184	5.23271157628892e-13	Down
FAM107A	-2.07307	4.28094945770243e-18	Down
MIR21	-2.0701	5.46584929567886e-21	Down
PNRC1	-2.05446	9.88716028677327e-15	Down
PTGS2	-2.04352	1.50952889797373e-12	Down
TNFAIP6	-2.03623	2.79635066421618e-09	Down
CYR61	-2.0318	2.95049117045871e-15	Down
IL1RN	-1.99887	4.44819936120965e-10	Down
PIM1	-1.98999	5.85622038828363e-16	Down
THBS1	-1.98686	1.2760380715764e-16	Down
SOCS1	-1.9845	1.12239245962134e-11	Down
C19ORF23	-1.9664	7.27713941962069e-09	Down
AKR1B10	1.96514544880952	5.38058817275805e-05	Up
FCAR	-1.94943	2.2897809519941e-09	Down
FOSL2	-1.94637	1.87178241052976e-16	Down
MIR146B	-1.9421	4.66712644984196e-09	Down
NAT8B	1.94126802790496	5.13484450897379e-15	Up
RND1	-1.93267	4.23049482405162e-09	Down
NLF2	-1.93058	2.18871096805899e-13	Down
EMP1	-1.92984	7.72836321785302e-11	Down
S100A12	-1.92631	5.85267475059998e-09	Down
SPSB1	-1.92433	5.1860805599799e-11	Down
RTP3	1.91680337451668	2.18418770888995e-12	Up
IER3	-1.91374	8.30877819587154e-12	Down
SOCS2	-1.88236	2.39621616023156e-17	Down
TGFB3	-1.87372	1.11510609787063e-09	Down
THBD	-1.87015	4.13743482681907e-11	Down
PROK2	-1.86895	1.30270271199367e-10	Down
DBP	1.86221235897944	2.43085407519697e-10	Up
KRT222	1.85904907361619	1.48802357554248e-12	Up
FGF14	-1.84642	9.769425324512e-12	Down
ACTG2	-1.82774	3.0278303504114e-08	Down
KIAA0040	-1.82517	1.64300863228131e-11	Down
S100P	-1.82237	4.68505986940278e-11	Down
SLC25A34	1.81856760326363	3.10441243889117e-11	Up
EGR1	-1.79837	6.19979002296624e-11	Down
PTX3	-1.79348	8.46885274732227e-09	Down
HAS2	-1.78921	3.64383882267355e-11	Down
KLF4	-1.78129	2.84758954986506e-10	Down
EPHA2	-1.77744	2.5198282970667e-17	Down
CCL2	-1.76485	2.68557955373236e-14	Down
MT1A	-1.76202	5.93338901766557e-07	Down
HBEGF	-1.76183	3.85359812147478e-14	Down
FMO1	1.75944491589082	3.1629044785529e-10	Up
MAFF	-1.75411	9.91365929325583e-12	Down
IL1B	-1.7527	3.59354167246051e-10	Down
C10ORF10	-1.72774	4.93375545698146e-12	Down
PPP1R15A	-1.72337	2.15216499869652e-17	Down
SLC11A1	-1.71304	2.56866620443835e-11	Down
C13ORF15	-1.71151	6.79626803678052e-16	Down
GPRC5A	-1.70534	3.09911679792598e-12	Down
CDH15	1.69728433712352	8.08180174094867e-07	Up
RNF43	1.69720443781797	8.47710649045067e-15	Up
TRIM15	-1.69571	4.25766349425863e-12	Down
EGR3	-1.68917	8.61806395524535e-10	Down
CEBPA	1.68891250127188	1.12239245962134e-11	Up
CREB5	-1.68588	1.90179761054293e-11	Down
ATF3	-1.68405	1.59486343311723e-15	Down
PEG10	1.68183892041869	4.20456595601124e-08	Up
AVPR1A	-1.68046	6.71623781542257e-08	Down
RALGDS	-1.67867	2.13371750205306e-14	Down
AXUD1	-1.67221	2.66655478733327e-19	Down
SLC7A1	-1.67193	4.35439325272926e-08	Down
RRS1	-1.66625	1.2519153459276e-12	Down
FILIP1L	-1.65837	1.73035583474153e-15	Down
GINS2	1.6543378855057	1.06087661265e-12	Up
CRYAA	1.6527126484534	1.54079495902532e-08	Up
LOC730101	1.65076673285511	4.9823001497564e-11	Up
LOC55908	1.64692250735144	8.15659242269913e-15	Up
C14ORF80	1.63747218878459	1.15657869615679e-09	Up
MYBPH	-1.63433	4.17954528144052e-09	Down
ZFP36	-1.62096	9.63573267929953e-12	Down
CCL20	-1.62042	5.02773573150837e-07	Down
SERPINE1	-1.61528	5.43861710013559e-10	Down
FOXC1	-1.59847	3.66390041201477e-10	Down
LOC154761	-1.59539	6.05904546063495e-09	Down
CISH	-1.59362	1.40753560589306e-10	Down
NAGS	1.57679565789072	2.08135862604745e-11	Up
KCNK1	-1.56048	2.15773270092924e-14	Down
WNT5A	1.55696315244709	2.52830229151301e-16	Up
CRISPLD2	-1.55499	9.41686126787096e-13	Down
FPR1	-1.53941	9.24501171785448e-10	Down
SLC2A3	-1.52791	7.99912696715143e-13	Down
NR4A3	-1.52702	1.90179761054293e-11	Down
GFPT2	-1.51501	3.84575624560052e-08	Down
C17ORF96	-1.51196	7.5800619939597e-13	Down
RGS2	-1.50957	1.91991729611761e-13	Down
FPR2	-1.49991	1.17404032323321e-09	Down
C18ORF56	1.4968993415115	3.31429706807742e-11	Up
C5AR1	-1.49636	1.05898492558196e-11	Down
C2ORF82	1.4935310250814	1.17383549049517e-06	Up
LGALS4	1.48696219932845	1.44099989681862e-07	Up
PADI4	-1.4833	1.38540820029055e-10	Down
TMEM169	1.47877530584808	5.13484450897379e-15	Up
MYH11	-1.47785	3.30207505039926e-05	Down
MAP3K8	-1.47653	6.83235589880802e-16	Down
RGS16	-1.47143	1.43146755520831e-06	Down
IER5L	-1.46178	3.22790569993645e-09	Down
FAM169B	-1.4556	5.74174403055262e-07	Down
NCRNA00152	-1.45526	2.83120558880657e-07	Down
MMP19	-1.45395	4.93148470745222e-09	Down
FAM124B	1.44663890033577	6.75030056295085e-08	Up
APOBEC3A	-1.43842	6.91573446008602e-06	Down
ANKS4B	1.43695829522792	1.02880615104255e-10	Up
C20ORF77	-1.43616	8.51082132694504e-06	Down
FRAT1	1.43253511365487	1.01679038108338e-09	Up
PPRC1	-1.43018	2.39621616023156e-17	Down
LIF	-1.42891	1.36623044555413e-08	Down
TAGLN	-1.42703	1.66336795238073e-06	Down
NFE2	-1.42639	4.81916586127982e-08	Down
ORAI3	1.42606427308455	2.36085908598882e-08	Up
CNN1	-1.42589	3.60134389253298e-06	Down
C2CD4B	-1.42482	2.36996571457024e-09	Down
TUBB6	-1.42372	1.17440141367965e-10	Down
C11ORF52	1.41073845509768	8.12719425397504e-10	Up
AGPAT9	-1.40749	6.79626803678052e-16	Down
ZNF878	-1.40634	7.60313914489489e-10	Down
JUN	-1.40148	1.29470107982965e-13	Down
C6ORF129	1.39835439669821	2.01561845011404e-08	Up
ODZ3	-1.39319	1.00017508584472e-09	Down
PRSS3	1.38829227169821	1.4069064136744e-08	Up
GADD45B	-1.38643	4.28094945770243e-18	Down
IGFBP2	-1.38347	1.17724703344041e-08	Down
MOGAT2	1.38315596398047	2.37537976541153e-11	Up
EEF1A2	1.38285680155678	0.000343315758468812	Up
SDC4	-1.38267	2.61084505832433e-12	Down
CD274	-1.37534	1.50087483894157e-07	Down
GEM	-1.37365	3.55769764864733e-09	Down
NR4A2	-1.37085	5.26367833640006e-10	Down
S100A8	-1.36899	1.75858298065914e-06	Down
BCL3	-1.36269	3.85359812147478e-14	Down
PIM3	-1.36162	3.38530213495034e-10	Down
SLC12A1	1.36009214017603	3.96533709926543e-07	Up
TP53I3	1.36000769946836	1.737151366226e-10	Up
TNFRSF10D	-1.35988	7.39134725156826e-09	Down
CLCF1	-1.35678	1.19877999042686e-10	Down
RGS1	-1.35592	2.80670301388623e-13	Down
C1ORF203	1.35434220339845	2.20000416668704e-12	Up
FLJ36031	-1.35363	5.64343672159819e-11	Down
SERPINB9	-1.35362	2.96725608013223e-09	Down
SLC5A12	1.3476412040293	0.000251790926727103	Up
ADAMTS4	-1.34674	1.82456756371376e-08	Down
MAPK4	-1.33883	4.8689228467513e-05	Down
ZNF295	-1.3382	7.5453979362386e-08	Down
BACH2	-1.33535	1.90325253966279e-07	Down
C2ORF54	1.32880952635327	1.81447094842442e-06	Up
OSMR	-1.32456	2.61712684547792e-08	Down
CDH19	-1.32379	1.41464490013514e-13	Down
HIST1H2BF	1.32322373695818	1.84271789309272e-08	Up
GAGE12C	-1.32164	0.00606010827677696	Down
ODF3L1	-1.319	1.86729677681249e-07	Down
OSGIN1	1.31808228970797	2.20119195940625e-08	Up
NINL	1.31513	2.08223346129538e-09	Up
RTP4	1.31335036948005	9.44783565026119e-10	Up
ABCC6P1	1.3129769183837	1.66750942729322e-08	Up
HIVEP1	-1.30973	3.3853665538772e-12	Down
PCDH24	1.30672815153133	2.49337566828604e-07	Up
APOL3	1.30535753785103	1.90932851461893e-10	Up
ELF3	-1.30481	7.39568306639889e-10	Down
RRP12	-1.30431	4.80559369563039e-10	Down
IL24	-1.30153	5.50191592317598e-05	Down
CMTM2	-1.30048	1.42210784764655e-06	Down
VCAN	-1.29646	9.70315558645859e-07	Down
BRCA1	1.29486552611163	4.35323748203341e-08	Up
TCAP	1.29258550675367	7.22370467030243e-06	Up
TBX10	1.28920848720493	8.81722749551495e-12	Up
FLJ45139	-1.28261	2.44556589362195e-08	Down
ADAM19	-1.27587	1.92930730838772e-09	Down
CEBPD	-1.27474	2.77030823688916e-17	Down
TMPRSS2	-1.27463	7.3972173247159e-07	Down
KLF5	-1.26978	5.90988324949298e-09	Down
SIPA1L2	-1.26842	1.97427352628934e-12	Down
GAGE4	-1.26545	0.00757117357881234	Down
RASL10A	-1.26401	4.06725692233296e-08	Down
P2RY2	1.26327475260735	7.51884915723965e-10	Up
STC1	-1.26265	5.19816291710842e-09	Down
LIN28	-1.26141	0.00275499675146408	Down
MCAM	-1.25982	2.12801913405912e-07	Down
MIR221	-1.25807	0.000199817247677289	Down
C8ORF47	1.25169859265619	5.83525246704168e-09	Up
KIF22	1.24821802419108	4.54354661236296e-07	Up
GNAO1	1.24363181715506	7.04902712088448e-06	Up
NOL4	1.24193147102666	1.52540010587122e-08	Up
NRG1	-1.23878	4.62508310128261e-06	Down
GRHL1	-1.23827	6.06048719210591e-07	Down
GFRA3	-1.23817	0.00126628497788867	Down
MIR886	-1.23789	1.05959692438239e-05	Down
LAMC2	-1.23193	6.61102738812097e-06	Down
GRIA3	1.23021220173229	1.674732289752e-09	Up
RAB26	1.2296355352564	6.74005844504298e-13	Up
SHD	1.22851673076923	1.33384114363219e-05	Up
IFIT2	1.22519281204213	1.05495314988272e-12	Up
PDLIM3	-1.22393	1.57694275464506e-06	Down
GAGE5	-1.22378	0.00613752144683801	Down
SOX17	-1.22378	1.27116029281704e-07	Down
C21ORF63	-1.22235	5.44083384567175e-13	Down
FBXO2	1.21523824151658	6.8606952090557e-11	Up
TRIM55	1.21373865544872	1.63451829620189e-05	Up
GPM6B	-1.21279	5.62222404158112e-07	Down
BCL2A1	-1.21241	3.25262942110931e-05	Down
ASPM	1.2119219867852	1.15822284173538e-11	Up
SPHK2	1.21091140818325	1.57246408481458e-06	Up
ARID5B	-1.21021	2.39621616023156e-17	Down
CIT	-1.20614	3.42825178195354e-07	Down
SNORD11B	-1.20504	1.31655812399251e-07	Down
SPRY4	-1.205	3.15870826404332e-11	Down
GAGE12J	-1.20386	0.00733709790513508	Down
TYMS	1.20137138376323	2.47836101102348e-11	Up
C2CD4A	-1.2013	4.33053564036241e-06	Down
GRAMD4	-1.19995	3.75654797777782e-08	Down
HDC	-1.19914	5.3027303688563e-10	Down
CSF3	-1.19775	1.10210798136209e-07	Down
LRIG3	1.19208939748677	1.75202977899517e-07	Up
URB2	-1.19127	6.4723656128186e-09	Down
DNMT3L	1.1901644686864	2.65719927910922e-07	Up
CXCR4	-1.1899	6.16125241065445e-07	Down
HIST2H2AC	1.18979428631206	0.00029776575367514	Up
FADS2	1.18778373985042	9.29616571588429e-05	Up
FADS1	1.18716	1.92260228773487e-06	Up
JAKMIP2	1.18324640034849	2.44556589362195e-08	Up
GAGE7	-1.18302	0.00672935393641094	Down
BTBD11	1.18073517401811	8.52743077534789e-08	Up
SLCO1A2	-1.17895	0.000158537857626435	Down
RAPGEFL1	1.17818212948973	1.06660485057247e-07	Up
P4HA1	-1.17702	2.98143469045374e-11	Down
ANXA9	1.17103183530473	2.83337664746688e-06	Up
KBTBD3	1.16878413826566	2.66600599463957e-11	Up
IRAK3	-1.16816	6.98275986989705e-13	Down
KIAA0133	-1.16539	3.30677557875443e-09	Down
DHODH	-1.16378	7.30553059360095e-09	Down
GAGE12B	-1.16376	0.00849621489663412	Down
TRHDE	1.16123877197802	1.85791764679566e-06	Up
KANK4	1.15969972378663	2.91768258545609e-06	Up
CCDC121	1.15740659703144	7.66463180783427e-14	Up
CHRNB1	1.15490005367318	1.18649930566211e-08	Up
FAM129A	-1.15455	1.05132843468025e-08	Down
MIR564	1.15426692325499	1.51154583186034e-10	Up
AFP	1.15426301686508	1.20968592022054e-08	Up
PFKFB3	-1.14804	4.4776185670415e-12	Down
IL18RAP	-1.14802	1.29194018617749e-08	Down
COQ10A	1.14645125027981	6.55347646519312e-08	Up
TACSTD2	-1.14469	3.63708651016389e-06	Down
LRRN3	1.14438086711437	2.51014427931082e-10	Up
PAPPA	-1.14371	1.50247474836947e-05	Down
ELFN1	1.14328135085978	2.96725608013223e-09	Up
CKAP2	1.14315170023148	3.10794244413061e-09	Up
KCNE4	-1.14299	1.95927791485162e-07	Down
EPB49	1.14214482262413	1.05700125678646e-06	Up
MGC13057	1.14094332061457	2.78516073499255e-09	Up
KLF11	-1.13884	2.61539235592476e-12	Down
ITLN2	-1.13579	1.07833688843042e-07	Down
TMEM233	-1.13476	2.52539927234088e-07	Down
CDC42EP3	-1.13436	1.26274019492183e-10	Down
BATF3	-1.13022	1.14246733295107e-06	Down
FLJ45445	-1.13003	0.00107685899275552	Down
EPHA1	1.12917468653337	2.79225157871982e-08	Up
PLAUR	-1.12729	6.66112104191198e-08	Down
C19ORF59	-1.12705	1.49779902760656e-06	Down
POM121L4P	-1.1254	0.00701798648527188	Down
ETS2	-1.12228	8.38034403011988e-12	Down
ZNF187	1.12090753295431	2.34530787353971e-11	Up
NFKB2	-1.12013	2.2434546092877e-10	Down
LONRF2	-1.11864	8.90583489437667e-10	Down
VIL1	-1.11696	0.000784245332057907	Down
TEAD4	-1.11606	5.2671834849501e-08	Down
C6ORF142	1.11571606736366	0.00226951074375519	Up
JMJD5	1.11520803081756	0.000181013013446248	Up
SERTAD1	-1.11381	3.56251756091253e-13	Down
FLNC	-1.1135	0.00044263132545088	Down
SYN1	-1.11299	8.1063203287296e-06	Down
LRRC19	1.11281675044515	0.00123126575834504	Up
MGC12965	1.11004806260175	1.51143047394104e-10	Up
RBP5	1.10961187985857	1.88481506905077e-07	Up
MIDN	-1.1092	9.04451288688208e-08	Down
GAGE2B	-1.10789	0.00537076265567273	Down
SSX1	-1.10653	0.00454807685008781	Down
KLF6	-1.10399	5.0782859624243e-12	Down
REXO1L1	-1.10395	0.0156786147764808	Down
ABCC6	1.10183289496846	1.54750206602884e-06	Up
C12ORF27	1.10181038322904	3.43400276363497e-09	Up
IRS2	-1.10161	1.0489240432943e-05	Down
LRRC31	1.10042456612484	2.65956193211528e-07	Up
TMEM158	-1.0997	6.48651976377327e-08	Down
LOC650293	-1.09868	0.00542209740152831	Down
SERPINB2	-1.0981	0.000375219434789475	Down
TNFAIP8L3	-1.09751	1.13044037183731e-07	Down
FLJ42280	1.09730206106278	1.38540820029055e-10	Up
SPTLC3	1.09634279878154	9.83218509759086e-09	Up
DPPA3	-1.09611	0.00495089083893731	Down
FLJ41603	1.09337482342542	2.1165230737417e-07	Up
CD160	1.09316728725325	9.07022932316843e-10	Up
IL10	-1.09043	3.8407579042261e-09	Down
CCL3	-1.08635	3.54219098658722e-05	Down
IL4R	-1.0859	1.92930730838772e-09	Down
OR4F21	-1.08583	0.0116628438848747	Down
PRKCZ	1.08479938077432	9.51939169887018e-08	Up
ISM1	1.08293779885276	1.78758776207089e-10	Up
OR11H12	-1.08023	0.0219188215320032	Down
ASCL2	1.07937542406898	1.66599832807373e-05	Up
PAQR7	1.07849296571021	4.97237879185355e-09	Up
BIRC3	-1.07831	9.29597023015742e-10	Down
GIMAP2	1.07813868311202	5.09927601677426e-09	Up
FJX1	-1.07705	1.68205559225954e-06	Down
RMND1	1.07621385320003	1.48055089470806e-12	Up
ESPNL	1.07598899835928	3.11768701505002e-05	Up
DGCR5	1.07478688280932	1.91360475180555e-07	Up
MTMR4	1.07372027483974	3.83574925742523e-10	Up
ARG2	-1.0718	9.8764574614772e-07	Down
CYORF14	1.07142603181979	0.0745215330319718	Not sig
ME1	1.07089583496133	1.56714507634293e-08	Up
FOXO1	-1.06931	5.64343672159819e-11	Down
TEF	1.06920253735755	3.06875797944456e-07	Up
CENPQ	1.06857703383191	1.31193663259346e-08	Up
ZNF385B	1.06734311973443	1.49640200172187e-07	Up
PCDH18	1.06726221259412	6.23172924210575e-08	Up
CH25H	-1.06724	1.56561751724775e-05	Down
NOL3	1.0672000196632	1.09619018020983e-10	Up
TIPARP	-1.06715	1.7723026992509e-05	Down
C19ORF44	1.06661000544363	3.79638535900872e-09	Up
F3	-1.06587	3.38532175896735e-06	Down
HIST2H2AB	1.06502513871083	3.54920991842012e-06	Up
JUB	1.06425860019841	4.96781340159741e-07	Up
GRAP	1.06407332313288	2.68797562325513e-08	Up
LOC440570	-1.06294	0.00373417060140405	Down
GAD2	-1.06235	0.0112050652124166	Down
MLF1	-1.06174	1.26826310031457e-06	Down
SBK2	-1.05976	0.00693092183999541	Down
DUX3	-1.05893	0.0261690982449998	Down
SIRT4	1.05890182267501	1.38093672498868e-09	Up
SLC7A6OS	1.05839207440476	1.44048490505134e-08	Up
IL2RA	-1.05649	2.12267893583367e-06	Down
CD3G	1.05572576285866	3.56041053031377e-06	Up
ABCG8	1.05317566772232	1.13524737643503e-08	Up
MIR548I1	-1.05127	0.0123005678345238	Down
TMEM98	1.04740598305861	4.0338019746067e-06	Up
PELI1	-1.04704	6.79626803678052e-16	Down
HEXIM2	1.0464736798433	4.92951309139549e-12	Up
AMOT	1.04637952389855	6.30970882367414e-08	Up
TDGF1	1.04549560107601	4.30638175457301e-05	Up
CNTNAP2	1.04487162606838	1.0413717701746e-07	Up
SEMA4B	-1.04485	2.80991936240543e-05	Down
DEFA1	1.04350992572242	0.00551822897251169	Up
DKFZP564J102	1.04309884055759	4.67416900679316e-09	Up
WT1	-1.04263	3.38117031468464e-06	Down
SSX2	-1.04191	0.0062479334078231	Down
PJCG6	-1.04055	0.00323412077436193	Down
LOC100131726	-1.03885	0.000144340118867976	Down
DUX5	-1.03846	0.0225481412346958	Down
RPS4Y1	1.03828618605006	0.201927362845247	Not sig
OXCT2	-1.03771	9.4892326831893e-07	Down
LOC348174	-1.03651	0.0061078711524172	Down
OR4F5	-1.03636	0.00761026419425037	Down
RFXDC2	1.0358017598316	2.04285625347803e-16	Up
OR4F29	-1.03566	0.0123902657142025	Down
TBX15	1.03424724631155	4.81531748602861e-06	Up
SEC14L3	1.03357312108262	2.62348405005359e-08	Up
FAM115C	-1.03317	1.70899785492426e-08	Down
FAM47E	1.03290580841473	3.21625353041853e-06	Up
CACNG2	-1.03193	0.0114606259912431	Down
ALDH1A3	-1.03122	2.41551604603179e-05	Down
DPYSL3	-1.03122	1.3046110909472e-06	Down
DEFB118	-1.0304	0.00410091386234011	Down
PRO0628	-1.02981	1.1481281176755e-08	Down
MOGAT1	1.02946175844525	5.4128825169982e-06	Up
PPAN	-1.02923	8.93840328254281e-10	Down
REXO1L2P	-1.02901	0.0218461787394956	Down
NCOA7	-1.02849	2.47421246360251e-10	Down
DLEU1	1.02791146451465	1.74113872454063e-10	Up
TNFRSF1A	-1.02721	8.70974830967571e-12	Down
LIPN	-1.02679	4.06037778778539e-06	Down
OR1M1	-1.02645	0.0101074424275038	Down
DIO3OS	-1.0255	0.00129187015830664	Down
PHYHIPL	-1.02541	4.23782094508208e-07	Down
PLSCR1	-1.02346	1.38683230082252e-05	Down
P8	1.02333446573565	1.86054058797867e-13	Up
MT1B	-1.02247	0.0176305865221062	Down
BCL6	-1.02027	2.56440929133409e-13	Down
IL15RA	-1.01838	7.58273517041524e-06	Down
SBNO2	-1.01759	1.40082952688214e-07	Down
OR4F3	-1.01607	0.0123255543632083	Down
PRAMEF6	-1.01469	0.0163124205061258	Down
LDLR	-1.01364	2.79703119482409e-13	Down
GPR3	-1.01335	3.35121980761085e-06	Down
PRRX1	-1.0122	0.000173858249786744	Down
PTGER2	-1.01178	1.87278762796453e-09	Down
LPAR1	-1.01112	4.17954528144052e-09	Down
FLJ42957	-1.01071	0.0037728690004057	Down
TNIK	-1.00988	6.26872325550067e-09	Down
HMMR	1.00986265783984	2.47836101102348e-11	Up
MIR1204	-1.00943	3.5999199890011e-05	Down
NCAM2	1.00864017481939	0.000784690762773708	Up
ABHD8	1.00819173663258	8.98785956546306e-06	Up
PTTG1	1.0075523363604	2.27207187769707e-07	Up
CCDC150	1.00735235630342	5.23480263582672e-10	Up
PNLIP	-1.00587	0.010915208464489	Down
ANKRD29	1.00490363481888	3.89618881935056e-07	Up
OR2L8	-1.00204	0.0133554907832372	Down
DMRTA1	1.00197262955331	2.57263741239086e-09	Up
DDO	1.00167762530525	1.4744249131628e-10	Up
CCRN4L	-1.00138	1.54758445246156e-06	Down
C9ORF24	1.00099985224105	3.07812045206076e-06	Up
C19ORF25	1.00030874394586	1.38540820029055e-10	Up
ZFYVE27	-0.998477	1.77507590205999e-06	Down
CXCL1	-0.996435	4.29712393657123e-06	Down
PNPLA3	0.996310343571938	3.33613362499113e-06	Up
SSX4B	-0.995972	0.00915322885025141	Down
TNFSF10	0.995826339590959	6.34459638608226e-11	Up
LOC148413	0.995624909569596	2.30524941716505e-08	Up
C1ORF51	0.995277465684776	5.10763836086807e-07	Up
ETV7	-0.995134	1.73418254786437e-05	Down
AP1S1	0.994064229433754	6.21453053346186e-08	Up
CHSY3	-0.993822	1.66394133400693e-06	Down
GAGE12F	-0.99344	0.00260942229254283	Down
ABCC6P2	0.992413597082313	3.66139445351522e-08	Up
CXCR7	-0.991626	3.28807482151205e-05	Down
SLC22A11	0.990973916933758	0.000118113646016244	Up
KIAA0853	-0.990359	5.89260630765142e-08	Down
MYL6B	0.989173334350832	1.33031183359939e-07	Up
SLC22A4	-0.988951	1.14317260443014e-08	Down
ANXA13	0.988851880087502	0.000604868265442469	Up
CYHR1	0.988597778718958	7.15207613259345e-06	Up
C11ORF72	-0.988519	0.00176157145187355	Down
LIMK2	-0.987487	3.88657393356154e-07	Down
DUB3	-0.986973	0.0238990157446284	Down
PALMD	0.986271791603063	6.10752693162409e-10	Up
C10ORF125	0.986056024903331	2.3061821292417e-06	Up
ZFP1	0.985649921728728	0.000598633276039014	Up
IL8RB	-0.985214	9.58182563527478e-08	Down
FLJ42953	-0.984671	0.0135288457932241	Down
LOC728037	0.984048379260781	1.38685430023316e-09	Up
CYP2F1	-0.984039	0.0111811433680709	Down
LOC441426	-0.983744	0.0113044543635354	Down
GJA1	-0.982279	3.11292628291505e-08	Down
RPL39L	0.981519091905779	1.2290096315315e-05	Up
EIF1AY	0.980809371062268	0.233372867027303	Not sig
NNMT	-0.980496	1.19004933546658e-08	Down
AGBL4	-0.979463	0.00160989664508774	Down
MUC17	-0.979438	0.00346014325600743	Down
MREG	0.979263027943121	4.9058209909622e-08	Up
MGC42367	-0.978968	5.46690501754126e-07	Down
DKFZP686O24166	-0.977444	1.55204878178287e-07	Down
KIAA1161	0.976852271749085	9.82795480390229e-08	Up
HIST1H3C	0.976786880723441	9.53152568873522e-06	Up
UNC119	0.976018258928574	4.65746078372259e-08	Up
MSX1	-0.975739	1.91360475180555e-07	Down
MYOM1	-0.975229	0.0024868346538857	Down
MAP3K14	-0.975219	6.7251070331271e-07	Down
C5ORF54	0.97507436074226	3.3597619679202e-11	Up
RNF214	0.974213254489721	1.96303222411589e-06	Up
ITPRIP	-0.974024	7.05298384397922e-15	Down
ZNF533	0.973688440700036	4.41745141292857e-05	Up
CYP27B1	-0.972681	4.75769776387248e-09	Down
HELB	-0.972599	3.31906455440942e-10	Down
MAGEA10	-0.972587	0.00380451204272758	Down
MMP9	-0.971848	0.000102735378764625	Down
FRMD7	0.970603074580279	2.47783809481538e-08	Up
NFIL3	-0.970155	5.36856381323446e-14	Down
FANCL	0.969972294490228	7.26360807792252e-08	Up
BCAR3	0.969461359966411	9.28413520510402e-14	Up
ZNHIT3	0.968731727640419	2.25825124966771e-06	Up
MTHFD2	-0.968444	7.80787652104361e-09	Down
UGT2B11	0.968243969627588	5.64343672159819e-11	Up
SLC8A2	-0.966805	0.00117792409493638	Down
OSM	-0.966693	1.22014374197963e-06	Down
STAG3	0.966444369238395	8.57050390525798e-06	Up
LOC201229	0.96564118381156	1.68500605676949e-07	Up
MPHOSPH9	0.964575365003054	6.3712678012109e-08	Up
CRYAB	-0.964174	0.000104160002274064	Down
LOC441268	-0.963823	0.014434559915111	Down
KCNK5	0.963092527879528	4.45927241540526e-06	Up
KIR2DL3	-0.962684	0.0093194470992718	Down
HLA-C	-0.962476	0.0734219961450912	Not sig
CLGN	0.96241845072751	0.000914305668243376	Up
SMO	0.962277624275032	1.99490926528635e-07	Up
PHC2	-0.962257	1.78387536195819e-06	Down
MAL2	0.961848096242875	2.19760613144297e-11	Up
LOC401357	-0.961498	0.00410437617130623	Down
MIR554	-0.960724	0.00386471798535388	Down
FBXO27	0.960384111568983	8.70974830967571e-12	Up
PRRG2	0.959769779583839	1.14180641740203e-06	Up
LIN28B	-0.959757	0.0171882820617139	Down
TMEM42	0.958337766381765	5.19432859374491e-12	Up
SLC6A12	0.958214525844522	7.55280919722622e-05	Up
TTC8	0.956972509030317	2.32175896404858e-06	Up
MMP10	-0.956582	0.00082039389757738	Down
LOC402110	-0.956113	0.00774328006920543	Down
METRN	0.956039699341165	0.0001169329916582	Up
TBX3	0.95565173552605	5.64343672159819e-11	Up
NPY6R	0.954797304449023	0.000950708311590151	Up
ITGB1BP3	-0.954783	0.00358006112614323	Down
ZNF33B	0.9538053103251	1.2790301250066e-06	Up
SIGLEC14	-0.952974	0.0390342524385625	Down
MAK	-0.952861	1.78875408999958e-05	Down
PDP2	0.952731374262308	2.00813263897133e-10	Up
C12ORF76	0.952507438670125	4.82860835464033e-07	Up
ROM1	-0.95246	1.05292603795786e-05	Down
LOC389832	-0.952066	0.0101549253263928	Down
METRNL	-0.951824	6.46515861391775e-08	Down
TNFRSF8	-0.951306	0.00251532130962556	Down
KRT80	-0.951092	1.57525093527474e-05	Down
CPOX	0.950973702838825	5.0453869902234e-05	Up
HOPX	0.950320029952683	8.09842583438969e-06	Up
LOC85390	-0.949698	4.84865175513201e-06	Down
LOC729021	-0.949547	0.00609733925065096	Down
RAX2	-0.949217	0.000185683722087503	Down
C9ORF125	0.949152230120573	1.33768411946432e-06	Up
C1ORF182	0.949028604207365	3.05084445182039e-06	Up
CCT8L1	-0.948836	0.00222577195412816	Down
NAT1	0.948214439471407	8.96672276209513e-09	Up
GGT1	0.947632557336179	2.37301915405023e-07	Up
RPGR	-0.946902	1.86655869707889e-06	Down
PKIB	0.946819952673483	2.45379045646665e-06	Up
TNFSF14	-0.946679	1.15507980996273e-08	Down
TP53AP1	0.946591975440068	8.00762841225683e-06	Up
ACE2	0.946138552312268	2.22478617978625e-07	Up
SELL	-0.945914	5.02773573150837e-07	Down
FZD7	-0.945901	1.0074595875528e-08	Down
ACER1	-0.944284	0.00344121217020228	Down
MIR520H	-0.94427	0.00918681514635562	Down
MGC4677	-0.94399	5.3556101963201e-05	Down
DBNDD1	0.943816502607344	3.2023243763326e-07	Up
RFX2	-0.943699	0.00022446171044226	Down
AGFG2	0.94304787159137	7.58070176302518e-08	Up
REEP4	0.943005814611311	4.92138952903695e-08	Up
HIST1H2AC	0.942735071174194	1.72726759329839e-07	Up
BYSL	-0.942197	5.96710141897981e-06	Down
SAA1	-0.942041	0.00363058621132533	Down
SORCS1	-0.941985	5.95347811997814e-05	Down
POTE2	-0.941853	0.016840280329034	Down
TMEM146	-0.939558	0.00908420673916274	Down
GRAMD1C	0.939511614799555	1.25757899597584e-05	Up
ARID3C	0.938585832468455	3.34076777844281e-05	Up
TSPYL2	-0.936917	5.02688235490943e-07	Down
FNDC5	0.936832593991651	1.34339143026724e-07	Up
ANKRD56	0.93679742768111	4.99293811573611e-06	Up
ICA1	0.936759800798736	0.000799441021489507	Up
MARVELD3	0.935888294642854	3.86635383547435e-09	Up
FLJ25996	0.935463173763726	0.00045039895700898	Up
MAF	0.934593494530928	1.49190758202852e-07	Up
ASAP1IT1	-0.934069	0.00038867680479648	Down
CTCFL	-0.933969	0.00223632669220583	Down
SYT12	-0.933696	3.29547802236382e-05	Down
UCK1	0.933580891712447	2.09548360438206e-11	Up
GAGE2C	-0.933445	0.00228001510350196	Down
OR7E91P	-0.932441	0.020714797937225	Down
CXORF12	0.93223586940374	1.507568754277e-05	Up
OR4F17	-0.932062	0.0347276574357461	Down
BEND3	-0.931629	0.000104409126962388	Down
ARAP2	-0.931423	2.56440929133409e-13	Down
IRF1	-0.931369	5.94585612538183e-05	Down
PLAT	-0.930865	4.01307655423058e-07	Down
SNORA41	-0.930309	4.68307415773604e-06	Down
FLJ40113	-0.929955	0.0176236046327295	Down
ASIP	-0.929238	1.93415225774696e-10	Down
SNORD19	-0.928961	8.65796713988142e-11	Down
ZSCAN2	0.928620199188542	3.3297906149117e-09	Up
ZWINT	0.927537003294159	1.8248269270469e-08	Up
FAM90A7	-0.92745	0.0297510281772719	Down
OXT	0.926133561139087	0.000439278522969306	Up
ANK2	-0.92594	1.13922177135549e-06	Down
MMP25	-0.925582	6.7251070331271e-07	Down
SLC22A18AS	0.925577414110196	9.09509984157473e-05	Up
ZNF93	0.924857812690778	6.43089921980123e-09	Up
ING4	0.924070770350015	2.90278074799347e-06	Up
SPAG11B	-0.923318	0.00654734883151057	Down
CSTA	0.922249829746638	1.70156103409284e-07	Up
C21ORF54	-0.922126	0.0080937218413156	Down
IFIT3	0.920913694787844	4.04382189097548e-07	Up
KLK3	-0.920686	0.0223505882866441	Down
CCL7	-0.920351	4.10902324872157e-06	Down
TLR2	-0.920011	4.18356245779167e-06	Down
CT47A7	-0.919868	0.00905726732574626	Down
PDPN	-0.919103	0.00143583739761472	Down
FSTL3	-0.917959	1.37741630713608e-05	Down
GPER	0.917211387998574	1.61764474612511e-07	Up
NBL1	-0.916876	7.77664230006255e-08	Down
SNRNP25	0.916336603785101	3.05695281020332e-06	Up
FFAR2	-0.916043	0.00105824033260037	Down
OR4F4	-0.914928	0.00862526774004666	Down
OSCP1	0.914651017872401	2.59157852250229e-05	Up
CCT8L2	-0.914527	0.00278894228834175	Down
GTF2IRD1	0.913588367241552	3.84757614444382e-05	Up
APOD	-0.913536	0.00728163472749439	Down
LCN2	-0.912752	0.00968839895307185	Down
C14ORF167	0.912750682895799	2.17110230694048e-11	Up
PLD6	0.912188907725376	2.7299329014468e-05	Up
C1ORF89	0.911643796779604	1.42789245176969e-09	Up
2025-03-03	-0.911427	2.38064441737066e-08	Down
CBLN3	0.909782723672159	0.00072041146360048	Up
LALBA	-0.908949	0.0117540897318874	Down
SGMS2	-0.90856	1.94392484645863e-06	Down
CABLES1	0.908536882491351	3.17583067660889e-06	Up
BTG2	-0.90781	8.32578969295574e-08	Down
TBC1D2	0.907678144726793	6.52596186510677e-09	Up
DSCR8	-0.907561	0.00587481718780351	Down
FAM168A	0.907474474765969	3.90906213179579e-06	Up
FABP4	0.907300063250405	0.000201606984593715	Up
CX3CR1	0.90729898721764	2.84456667986718e-08	Up
FRMD6	-0.907173	1.69592691996849e-07	Down
MBD3L5	-0.907054	0.00153622864173759	Down
MIOX	-0.90705	0.00581074618395798	Down
CD8B	-0.905826	0.0125629445974882	Down
NLRP12	-0.905285	1.0561178338383e-05	Down
LOC389151	-0.904935	0.0195674835507976	Down
SLC35F3	-0.90443	0.00229428156123668	Down
GPR56	-0.904392	0.000243233679007653	Down
DAND5	-0.903638	0.000145092808848944	Down
SERPINB8	-0.903534	1.13170656807374e-05	Down
LOC400891	-0.903221	0.00635688632892572	Down
LOC100170939	-0.903071	0.00261218770532135	Down
OR2J3	-0.902938	0.013877156821892	Down
SCGB1A1	-0.902417	0.00711625217925163	Down
CDH23	-0.902385	1.55319704908513e-05	Down
SPRYD5	-0.900202	0.0202871697418577	Down
FCGBP	0.899860081260172	0.000784722079814523	Up
MIR1272	-0.899717	0.00416840837271776	Down
DYDC2	-0.899558	0.0018682338387167	Down
C14ORF139	0.899230241160456	4.58422871253045e-07	Up
UCA1	-0.899166	0.0212402116378099	Down
GDF3	-0.898644	0.00344325404537814	Down
MGC119295	-0.898182	0.0114463446678328	Down
NLRP7	-0.897892	0.0034088061532137	Down
MATK	0.897367247405372	1.86559427544214e-08	Up
UPP1	-0.897145	3.3297906149117e-09	Down
SEC14L2	0.89697310279303	1.00147125110371e-06	Up
CASC5	0.896838334401703	6.1324643706467e-07	Up
LRRC20	0.896183446606628	2.83444227072274e-11	Up
C15ORF21	-0.895927	0.00374516663359043	Down
SLC26A1	0.895016813237685	1.70488260639239e-07	Up
C14ORF43	-0.894871	8.6530481728638e-08	Down
OGN	-0.893906	2.78524152509074e-05	Down
CIB3	-0.892617	0.0157529895215028	Down
TNR	-0.892592	0.000228428335036616	Down
PLEKHH3	0.892523149216521	1.01921073545018e-08	Up
PRR20B	-0.892418	0.0372902382707322	Down
PPIAL4G	-0.892218	0.0454124940742133	Down
EBF1	-0.891724	0.00171337689092348	Down
VNN3	-0.891511	1.07833688843042e-07	Down
SGK1	-0.891377	2.5965221442228e-11	Down
ACBD4	0.890736404036934	3.36385606502393e-06	Up
HTR2B	0.890132236467235	4.93843255622381e-06	Up
LOC441120	-0.889943	0.00323658454731714	Down
TMIGD1	-0.889397	0.00141469299593984	Down
PATE2	-0.888829	0.0146665782293389	Down
ELL	-0.888559	2.73675612942049e-12	Down
MND1	0.88721776142145	5.32656404715613e-06	Up
PLCD1	0.887130228594319	3.20898289208903e-08	Up
MAP1LC3B	-0.886881	6.43089921980123e-09	Down
ELN	-0.886839	3.82115172690751e-05	Down
CHX10	-0.886664	0.00673207182015435	Down
C10ORF114	0.886457515631356	6.44717643186724e-05	Up
KLF10	-0.885517	1.34339143026724e-07	Down
FAM60A	-0.885236	1.18358580466975e-11	Down
CXCL9	0.884047782623625	0.000451223832357841	Up
RBM38	-0.883778	1.97585821682165e-09	Down
BAZ1A	-0.883582	2.66422111263791e-07	Down
NR0B2	0.883496352309724	0.000277966002324417	Up
C20ORF46	-0.88347	1.05292603795786e-05	Down
EIF2C2	-0.883456	1.02373615712026e-07	Down
THAP2	0.883083316671753	3.05099611371415e-07	Up
HOMER1	-0.882642	3.06455927114675e-05	Down
PACRG	0.882547915789072	7.79678853702554e-07	Up
C1ORF161	-0.882547	1.23900742564226e-06	Down
LOC653544	-0.881255	0.0484241785131544	Down
BHLHB9	0.880656409836689	3.10402438757495e-09	Up
WFDC3	-0.879944	0.0112579473189699	Down
CCBL1	0.87986543916616	3.23020882218627e-07	Up
PTPRCAP	0.879625072992972	7.21221133119106e-05	Up
ARPP-21	0.879495023682336	1.37677868935742e-07	Up
C2ORF66	-0.879344	0.0148482019833587	Down
SNORD11	-0.87918	0.000589939694374252	Down
CD83	-0.878643	0.000258613614732887	Down
PRR20C	-0.878564	0.0583774037810191	Not sig
RAB43	-0.878207	3.16408812112393e-08	Down
C8ORF79	-0.877237	1.43705061062974e-06	Down
PAQR4	0.877001951694133	8.18194660810419e-06	Up
OR6C1	-0.876351	0.0160811620915614	Down
FAM89A	-0.875876	1.34951115517636e-09	Down
PLA2G10	-0.875822	0.00583649214585874	Down
SAC3D1	0.875630240537239	1.23033657210096e-08	Up
SPDYE1	-0.875553	0.0250557856891761	Down
CSRNP3	0.875145684116811	1.06015002230607e-05	Up
C9ORF71	-0.874314	0.000559470907009596	Down
C14ORF143	0.874146125343405	7.81807705521764e-09	Up
NPM2	0.873999356059215	4.0895261561503e-05	Up
CLEC4E	-0.872872	2.4620832029935e-08	Down
ZNF165	-0.872786	5.67064573205159e-08	Down
USP18	0.872782375521469	9.42496190435426e-05	Up
C9ORF37	0.871925359521263	1.65411633064192e-05	Up
PRPF40B	0.871788506295783	8.07195297902892e-07	Up
FREQ	-0.87132	5.89260630765142e-08	Down
MAMDC4	0.871144523656898	2.31930577731879e-06	Up
TFAP2C	-0.869699	0.00985196427998324	Down
PMS2L5	0.869605660281842	7.27970254720695e-06	Up
LOH3CR2A	-0.869573	0.00048347581868156	Down
MRAP	0.869315942345848	0.00154994105104277	Up
IFI27	0.869071110042732	0.000714431852085789	Up
ZNF429	0.868966017094012	2.00700951780834e-06	Up
SOX11	-0.868795	0.00286465953343954	Down
GPD1	0.868069968966216	5.87814178724952e-08	Up
SCNN1B	-0.867907	0.00419503164040665	Down
LOC643955	-0.86781	0.0108817204758061	Down
MAP1B	-0.867619	5.89641089581849e-05	Down
NPTX2	-0.867394	0.000582465635921936	Down
AKAP14	-0.867253	0.00872025923260749	Down
C7ORF54	-0.866988	0.00040791223622846	Down
RNF152	-0.866157	2.73726815977074e-06	Down
IL20	-0.865973	2.56573839907294e-06	Down
SPATA18	0.865852078398447	0.000149177867449117	Up
C22ORF29	0.865755324875353	1.68132396858532e-08	Up
EFCAB7	0.865215418714383	1.22260965023676e-05	Up
ADSSL1	0.864661341714989	6.89618634929461e-06	Up
SRF	-0.863993	1.14298790095257e-12	Down
ANGPTL4	-0.863907	6.95403521498734e-10	Down
AMACR	0.863573956552706	1.18368142158212e-06	Up
SNORD99	-0.862586	9.07431427198117e-07	Down
RPS6KA1	0.862505296805047	5.82378607355923e-06	Up
PRDM7	-0.862465	0.0149434381500081	Down
PRDM14	-0.862318	0.0149207743140997	Down
GBP5	0.862132523224458	0.00010324995416758	Up
PRR22	-0.86198	2.52574763078175e-05	Down
LOC440313	-0.861379	0.00174543306455161	Down
FAM53A	0.860675645311865	4.16256870048515e-06	Up
MVK	0.860123310732087	5.24981426638873e-06	Up
PSPH	0.859242252988906	1.72168273475402e-05	Up
C9ORF91	0.858689068236162	1.00017508584472e-09	Up
ARGFXP2	-0.858376	0.00406057158198536	Down
KLHL15	-0.858265	3.3297906149117e-09	Down
USP17	-0.8581	0.0122410550937542	Down
TSC22D2	-0.857683	1.8762556172392e-13	Down
EFNA4	0.857661424959296	1.64636422768592e-07	Up
EDN3	-0.857453	0.00112455601259006	Down
OR2G3	-0.857189	0.021837208727215	Down
AGR2	-0.856907	0.0247479948126846	Down
GPAM	0.85689981580688	8.50400909959595e-10	Up
S100A9	-0.856861	6.54412391118862e-06	Down
CCDC144NL	-0.856574	0.0173473457849127	Down
HOXB5	0.855891555441081	3.8250566337236e-06	Up
HIST1H4B	0.855235279316741	0.000347635630802393	Up
HIST1H1E	0.855124165750913	0.000224726954583995	Up
FLJ36701	-0.855084	0.00390725364847283	Down
MAL	-0.854973	3.0369739898302e-05	Down
NCAPG2	0.85475	3.06754889004631e-05	Up
MYADM	-0.85475	6.56583804689334e-12	Down
C19ORF41	-0.853881	0.0168691350641695	Down
HIST1H2BJ	0.853074690832315	5.64639082941751e-05	Up
LOC100133920	-0.852285	0.0138533761541029	Down
KCNJ10	0.85195426940883	8.2564777079696e-07	Up
FLJ32784	-0.849497	0.000218065989031552	Down
FAM163A	-0.849125	0.000978884969558254	Down
LIN7B	0.848648291366503	1.63451829620189e-05	Up
SNORA1	-0.847724	1.95722601415297e-06	Down
STK17A	-0.846604	4.9796334278636e-08	Down
ASTN2	0.846332380596255	1.38172740098396e-06	Up
NCRNA00120	-0.846168	2.54635162425605e-11	Down
HIST1H1A	0.846106152497965	1.06261485853402e-06	Up
TMEM187	0.845753779431211	1.00482544021586e-07	Up
ISG15	0.845753529634717	1.02494071271954e-05	Up
TP63	0.845693793688948	5.65486604684387e-06	Up
KLRF1	0.845482367610396	2.7175406867585e-06	Up
INHBB	-0.845016	2.06635691884777e-05	Down
LGI1	0.844999497240027	0.000287945142937662	Up
RALGPS1	0.844205974142753	4.38425330230996e-06	Up
BCAR4	-0.844115	0.00597415155536125	Down
LOC162632	-0.84409	0.00195751603472274	Down
SLC22A25	0.843900004604185	1.4484285582103e-07	Up
C2ORF7	0.843585880977814	0.000145564963129731	Up
ZRANB3	0.843189885518418	2.33487312942389e-10	Up
MEP1B	0.841958096815217	8.04853102092433e-05	Up
EOMES	0.841577899089335	0.000233674308951796	Up
SYT7	0.841534009411882	0.000492549534820375	Up
MIR517B	-0.841072	0.00710798921238686	Down
TMCO2	-0.84031	0.00303303549395236	Down
TNIP3	-0.839679	0.000185222164613806	Down
EXT1	-0.839615	7.85776308028901e-06	Down
DHRS13	-0.839342	0.000525776688487445	Down
BOLA1	0.839184132618534	4.20794879934603e-05	Up
C5ORF60	-0.838946	0.00436756873661256	Down
TMEM45B	0.838854079187017	2.93567040823686e-05	Up
POM121	-0.838557	2.94614331035132e-06	Down
XRCC6BP1	0.838496199811763	1.08632729900534e-05	Up
PSMB11	-0.838201	0.00124069910160439	Down
SIRPB1	-0.83802	7.46239554598171e-05	Down
PIN4	0.836963681954616	1.08540077162704e-06	Up
PRAP1	0.836882561482494	0.000223923413528973	Up
ZNF219	0.83661878605769	1.52460481401086e-06	Up
IL2RB	0.835036790356627	2.76670921048315e-09	Up
CXCL6	-0.834853	0.00362681248305365	Down
ARPM1	-0.834784	0.000201043969032398	Down
SFN	-0.834779	0.011950680288643	Down
ITGB8	-0.834702	1.52801029654609e-06	Down
PPP1R3C	0.834675546245419	8.12719425397504e-10	Up
LOC388796	-0.834426	3.20471107344376e-05	Down
TLR7	0.834171502569184	1.46996677646369e-06	Up
UHRF1	-0.833931	0.00755538728625378	Down
NR3C2	0.833639752149464	0.000147217752063444	Up
CDC7	-0.833202	0.000134851543088383	Down
UBTFL2	-0.832886	0.0149701576223236	Down
CXCL2	-0.832774	8.30418999354601e-12	Down
FCGR1A	-0.832541	0.000733920309383701	Down
KLK7	-0.832355	0.0363670586674478	Down
CDK5RAP2	0.832181525704613	9.6679225282458e-06	Up
KL	-0.83171	0.000493530351168157	Down
NUPR1	0.831027791437727	1.3592598010806e-13	Up
GZMH	0.830621861772483	3.38532175896735e-06	Up
C3ORF52	-0.830512	1.71451525518389e-06	Down
ADM	-0.830506	3.85359812147478e-14	Down
TUBA3E	-0.830504	0.00113948347715123	Down
IP6K3	0.830424987739109	0.00789967205525247	Up
ITGB7	0.830396347985346	5.41315456229385e-07	Up
ACSS1	-0.830368	3.73321895978339e-07	Down
CYORF15A	0.830181048407608	0.288104954491595	Not sig
C9ORF23	0.829026455051887	9.01792756897471e-10	Up
ARMC6	0.828751828601948	6.58194751755419e-05	Up
SULT2B1	-0.828613	0.0115594907617754	Down
RP5-1022P6.2	-0.827998	6.99393149191502e-16	Down
LYPD5	-0.827849	0.000107758970613256	Down
ZNF446	-0.82775	5.63318299930944e-08	Down
ALOX5AP	-0.826933	2.83910381060605e-07	Down
OR5B12	-0.826869	0.0239150481762531	Down
MSH2	0.82612095947802	9.07537747720877e-07	Up
C3ORF59	-0.826069	3.00123858600249e-07	Down
HIST1H4E	0.825866191849814	0.00158971745844937	Up
NHEJ1	0.825482404711027	1.81195854801654e-10	Up
GPR27	-0.825145	1.86121133110738e-06	Down
CDK5	0.824932178482397	7.19925942364137e-06	Up
SYCP1	-0.824501	0.0182007692839138	Down
LOC401152	0.824324771876267	6.3124161184984e-05	Up
NHLRC1	0.82380138986823	4.82860835464033e-07	Up
FLJ32679	-0.82349	0.0133256336213982	Down
XKR4	-0.82322	4.68307415773604e-06	Down
SDK2	-0.82254	0.00206977294334252	Down
KDM6B	-0.822262	2.69077288059804e-06	Down
DYTN	-0.822216	0.0214644478605799	Down
PASD1	-0.822022	0.00174725338289463	Down
ENHO	0.821058422288358	2.62004698909782e-07	Up
TRIM74	-0.820528	0.0082309615578243	Down
FOXD2	0.820367369935386	2.09826179415697e-08	Up
ELMOD2	0.820010523606014	9.66183389488767e-07	Up
TADA1L	0.819463367088931	7.35884765014938e-12	Up
FLJ42393	-0.819204	9.88352889882374e-06	Down
OTOP1	-0.819037	0.0337255700930801	Down
LOC653501	0.81856295193325	2.04481878893821e-06	Up
C1ORF41	0.818277916984629	2.44035118325428e-05	Up
ACVR2B	-0.817725	1.1449093662263e-05	Down
TRAF3IP2	-0.817282	2.9887850138369e-07	Down
CES7	0.816902326032762	2.22285833661481e-05	Up
COL9A3	0.816837799249589	7.26130492972407e-07	Up
CCDC148	0.816608204189567	0.000206071938746798	Up
ISCA2	0.81651289626577	3.70568892366405e-07	Up
ODC1	-0.816444	3.93003047191465e-05	Down
NUDT16L1	0.816066118004679	6.266124522735e-07	Up
PDZK1	0.81584156173686	6.05689985076507e-06	Up
GOLSYN	-0.815163	1.1962524322418e-07	Down
UGT8	-0.814999	0.0263453649297114	Down
GSTCD	0.81482226597476	0.000540955450963293	Up
ADRB2	-0.814764	1.9568458717899e-14	Down
RSHL3	-0.814645	9.84598815812175e-07	Down
MRGPRF	0.814015273211741	1.25094473288785e-06	Up
TMEM63A	0.813725623880746	1.34383048367314e-06	Up
ST7OT4	-0.813648	0.000139818706234781	Down
FLJ13614	0.813572971179282	6.55881430401764e-06	Up
EDAR	0.81312013016127	2.32175896404858e-06	Up
C19ORF15	-0.812974	0.00204694717818703	Down
FLJ13305	0.811797586996335	0.000233550988762836	Up
FLJ45422	-0.811787	0.00466284635675236	Down
FLJ40453	-0.811687	0.000260848842835895	Down
PDE6D	0.811599419566543	5.66803627088675e-06	Up
FXYD3	-0.811559	0.00684346195015535	Down
KANK2	0.811469037762002	1.3259966523655e-05	Up
POM121L10P	-0.810822	0.00202947878642462	Down
SLC4A8	-0.8106	0.00329118412503283	Down
CENTD1	-0.810365	0.000722929843691925	Down
SEMA6D	0.810105033374033	1.615016150349e-07	Up
TCEA2	0.810005910040188	0.000127357715850049	Up
PRUNE	0.809858599460716	1.48271431367138e-09	Up
ANGPT4	-0.809687	0.0131797989669614	Down
CIDEA	-0.809458	0.008048252488752	Down
BCL2L10	0.809087938949933	6.96990150101903e-06	Up
C5ORF62	-0.808887	4.47504163141961e-08	Down
CD247	0.808435348544968	2.83651591038264e-08	Up
LILRA5	-0.808321	1.83138567201319e-06	Down
KLK2	-0.807762	0.00789046594749257	Down
OR7E37P	-0.806068	2.01659237840415e-05	Down
TPRX1	-0.805819	0.0212038135951559	Down
KIR2DS5	-0.805529	0.011934446279199	Down
DHRS4L1	0.804907968241244	0.000228674174736615	Up
TMEM80	0.804543532890717	6.68946447750597e-08	Up
SAPS2	0.804434416727714	0.0123869228185322	Up
USP30	0.804305898199022	2.69077288059804e-06	Up
NFKBIZ	-0.804205	6.48378993320201e-13	Down
TOR3A	0.80408504473189	5.77711471679161e-07	Up
EID2B	-0.803782	0.00888554584750949	Down
RGPD5	-0.803768	0.0054852303782188	Down
SMA4	-0.803671	0.0070577350671417	Down
C1ORF100	-0.803632	0.0204125388930637	Down
TTLL10	-0.803282	0.00499457392279411	Down
TMEM9	0.8030441835699	6.52898109740133e-05	Up
CAPN12	0.802900534035409	0.000799376504114826	Up
C1ORF112	0.80288040104802	6.23453036289181e-06	Up
AQP11	0.802678284289778	9.97993253397065e-06	Up
MIR122	0.802554952559017	5.21741935063201e-08	Up
ATF7IP	0.802017578767298	3.50764472479894e-06	Up
IDI2	-0.801878	0.00488351239731315	Down
SCGB1C1	-0.801854	0.0112495908694995	Down
GPRC5C	0.801631294083226	0.000138168574044695	Up
PDE11A	0.801472443236156	0.000112914439900868	Up
DYDC1	-0.80145	0.0146905669698392	Down
TMEM30B	0.800619947407915	9.80474022500808e-06	Up
HSPA1B	-0.800139	7.97673447763597e-08	Down
COMMD9	0.798987937932436	2.01285821111453e-05	Up
FAM75B	-0.798983	0.00843848470122383	Down
DPPA2	-0.798948	0.00232755545161634	Down
TRAM2	-0.79868	4.33885447207365e-05	Down
RGPD1	-0.798648	0.000128876209430772	Down
RFPL1S	-0.797994	0.0145165894638527	Down
INHBE	0.797677781288158	6.19174038690818e-09	Up
RABGAP1L	0.797650353683354	5.34959508411908e-08	Up
NLGN4Y	0.797297607572744	0.109757548378003	Not sig
BMP2	-0.797263	2.28619455657602e-07	Down
TACC3	0.796970640262513	0.000115019203452484	Up
ZNF460	-0.796844	5.35656723784222e-08	Down
KIR3DL2	-0.796757	0.00758692952042834	Down
SLC26A8	-0.796487	0.00162423970241006	Down
HSPB6	-0.79623	0.000154650939094126	Down
VPS37D	0.795988892857139	0.000100481277369803	Up
RASL11A	-0.795767	2.00554610613338e-07	Down
DPP6	-0.795621	0.00587715636781117	Down
NAPEPLD	0.795468514092391	8.48937932917054e-07	Up
ALOX15B	-0.795354	0.00485823813290145	Down
FAM83A	-0.795347	0.0205379755864321	Down
MAMDC2	-0.795017	0.00451214117594103	Down
DEFB106B	-0.794843	0.0328129484471379	Down
CRYM	0.794490171296294	3.98457920610942e-08	Up
PDE4B	-0.793459	4.16832868431287e-09	Down
MIR449A	-0.79329	0.0100062178877715	Down
OR5V1	-0.793199	0.0258228039272103	Down
CCL8	-0.793179	0.000435943902048762	Down
ACCN1	-0.793084	0.0252282260689194	Down
TMEM86A	0.792261071886443	1.82796429597751e-06	Up
TMEM110	0.792131124338622	7.97673447763597e-08	Up
LONRF3	-0.79181	0.000496414203207823	Down
LOC650368	-0.791348	0.017111365376635	Down
INCENP	0.791253595950346	4.19166654950698e-05	Up
POTEH	-0.791193	0.0411041731376406	Down
SNORA75	-0.791081	0.018257766240522	Down
TMEM71	-0.790677	6.80855013406252e-09	Down
C3ORF51	-0.789852	0.0083720723899641	Down
GHSR	-0.789827	0.009823615108676	Down
ZMYM3	0.789748509857041	1.01969505134263e-08	Up
NLRP4	-0.789132	0.00802736377852772	Down
PROL1	0.789034497837806	0.000320538124205408	Up
KCNH6	-0.788831	0.0062479334078231	Down
SLC16A13	0.788818890440574	1.6991976697428e-05	Up
MIR626	-0.788772	0.00939444820673174	Down
CCNG2	0.788400243437117	1.13119975975176e-07	Up
C21ORF119	0.788194782025839	6.18683267314403e-05	Up
EMR3	-0.788191	2.07087925721303e-05	Down
RBM44	-0.787527	0.00127387577496734	Down
OR2S2	-0.787356	0.0164745154322607	Down
PRKAB2	0.787215699938946	3.15870826404332e-11	Up
GPR32	-0.787132	0.00300083142050122	Down
WNT5B	0.787067222082312	7.3553956282717e-07	Up
TCEB3B	-0.786556	0.0115594907617754	Down
MESP1	0.786275753128816	1.7898327805013e-05	Up
PLEKHG6	0.786199202419105	4.42388559537762e-08	Up
CBX2	0.785736064026249	7.11945216456846e-08	Up
TBC1D3B	-0.785514	0.0317895045827395	Down
IGLL3	-0.785491	0.0236048131156094	Down
OAS1	0.785446635353074	0.00621477609970842	Up
CETN3	0.785168492941086	0.000931491780288527	Up
CCNT1	-0.785022	2.80215520735005e-09	Down
LOC554226	-0.784877	0.0212038135951559	Down
PCDH20	-0.784659	0.000476894288477058	Down
OR4C15	-0.784616	0.00874833155170477	Down
FREM2	0.784338811113653	0.000591305864585204	Up
FBXO8	0.783980536261186	0.000341578492013935	Up
KLHDC7A	0.783901775501112	1.42210784764655e-06	Up
IL9R	-0.783887	0.0149657686344123	Down
GJB3	-0.783816	0.00143859804709854	Down
SYNPO2L	-0.783679	0.0345496428788397	Down
MYPOP	0.783427665738193	3.69648375666978e-10	Up
C3ORF18	0.783243207786425	2.65719927910922e-07	Up
NTRK2	-0.782444	0.000982796479649421	Down
ARL5B	-0.782406	1.11510609787063e-09	Down
PLXNA3	-0.782391	7.37592820960963e-05	Down
CCL3L3	-0.782372	0.00162204876054931	Down
HAPLN4	0.781902980858264	9.2447644531145e-06	Up
SPATA3	-0.781568	0.00436756873661256	Down
DIP2C	0.7814704000814	4.54078855304073e-07	Up
C17ORF91	-0.781229	1.65346222396545e-07	Down
GLIS3	-0.781162	1.83102110513682e-06	Down
PLA2G1B	0.781061962922253	3.15476568874031e-05	Up
STX11	-0.781054	0.000237824271336338	Down
IFFO2	-0.780942	1.1318780852219e-05	Down
POMZP3	0.780703478874132	0.00819653820798075	Up
MCM2	0.78048273382173	1.83254091832908e-06	Up
TPPP2	0.780227079873827	0.00203184934396999	Up
SLC25A42	0.779481269739515	0.000113594498222692	Up
PPARGC1A	-0.779202	2.66949180887834e-09	Down
GRM3	-0.779076	0.0251406684569426	Down
OLFML2A	-0.77899	7.17256235880675e-05	Down
SENP8	0.778107650742774	2.61630085186463e-12	Up
LRRC3	0.777385431318676	4.8689228467513e-05	Up
CYP2B7P1	-0.77722	0.00324363614684315	Down
C7ORF40	-0.77683	0.00224706033886118	Down
LOC729384	-0.7766	0.0210409669475892	Down
TMEM20	0.77641298683608	7.38452634915375e-07	Up
C15ORF52	0.776298198896008	0.00316961127581083	Up
RELB	-0.776215	6.86895779953027e-05	Down
ARL17P1	-0.77619	0.0133494966021572	Down
C7ORF11	0.776055940374439	4.23350299356952e-08	Up
SNORD53	-0.776	0.000621588335528659	Down
LOC728343	-0.775981	0.00985196427998324	Down
ICAM4	-0.77594	0.000235885700052601	Down
HIST2H2BE	0.77586373090913	1.48983767629686e-05	Up
LMNB1	-0.775686	0.00278567106813284	Down
RIMKLA	-0.775147	0.00659915876694114	Down
C14ORF148	-0.774905	0.0278288972750554	Down
NOLC1	-0.774393	0.000290366178474849	Down
CHST6	-0.773464	0.0248892343678479	Down
ANKRD47	-0.773004	0.000285511254750888	Down
CT47A6	-0.772778	0.00356835435216198	Down
ZNF74	0.7726985554538	2.9713158962017e-08	Up
XAGE1A	-0.772673	0.00806818045991519	Down
C9ORF169	0.772515068744912	2.29435048357009e-05	Up
FLJ12684	-0.772337	0.00051036009135445	Down
PITPNM2	0.772333380825192	2.15426996783616e-05	Up
GUCA2B	0.772160013291103	7.94396169131238e-05	Up
PSORS1C2	-0.771639	0.0285677349031028	Down
RASIP1	-0.771532	0.000172141227085952	Down
GIN1	0.770948055962553	7.32513276904675e-06	Up
NKG7	0.770757771520142	6.44555758778787e-05	Up
RGS4	-0.770227	0.000536752989709191	Down
FAM117A	0.76985956450957	4.05813107389341e-06	Up
GPR97	-0.769775	1.74309103564482e-08	Down
RPS6KA5	-0.769533	3.3496788983629e-07	Down
HSPA2	-0.769438	9.28697142228296e-07	Down
EHMT2	0.769410573539886	5.92444629998126e-08	Up
PTCHD1	-0.769368	0.00958390279779529	Down
FLJ25006	-0.769035	0.000470730564458217	Down
IHPK3	0.768954819164632	0.00086544754157646	Up
GYPE	-0.7689	0.0227628657434157	Down
ANKRD55	0.768389698921446	5.13498117690126e-07	Up
CD7	0.767617070983414	6.45441604381623e-06	Up
NR1D1	-0.767197	0.00103136799891121	Down
ARHGEF16	0.767161831094832	0.000215503200054277	Up
MUC4	-0.766955	0.0263453649297114	Down
FOLH1B	0.766742065272691	0.000164517777693316	Up
ATCAY	-0.766696	0.00935108286944233	Down
TMEM180	0.766611733363858	0.0001025731513819	Up
CPA4	-0.766563	0.03069891726105	Down
ELSPBP1	-0.766525	0.00553670026335175	Down
C12ORF50	-0.766104	0.0337255700930801	Down
NDC80	0.765982044401197	2.28932230766774e-07	Up
PRAMEF18	-0.765714	0.00394312691825989	Down
NOS1	-0.765584	0.0228787262570874	Down
KALRN	-0.765115	3.3066611563957e-07	Down
SCG3	-0.764869	0.0175218614157626	Down
LRRC45	0.764839971255595	2.41876897219243e-05	Up
B4GALT5	-0.764836	3.14313446704294e-08	Down
ALDH3B2	-0.764754	0.0544549897763733	Not sig
FLJ11795	0.764260733491048	1.56738065809663e-05	Up
EDN1	-0.764087	5.12101195434827e-07	Down
LOC645993	-0.764078	0.0222900166700861	Down
STX18	0.763907073171042	1.30017043473237e-05	Up
SPACA5B	-0.763902	0.00266560618610175	Down
IL20RB	0.763710800073765	0.0187970654523606	Up
CDKL2	-0.763367	0.0131981642772865	Down
PKD2	0.763347661897127	4.87372387091743e-05	Up
ZKSCAN4	0.762862143912802	1.91040712762178e-11	Up
THADA	-0.762777	0.000151340921601489	Down
TYSND1	0.762758658882779	4.16256870048515e-06	Up
C19ORF46	0.762554209147336	3.67275387757866e-09	Up
SEC14L1	-0.76201	1.00187099829078e-08	Down
C11ORF47	-0.761692	1.13922177135549e-06	Down
LIX1	-0.761683	0.0351819860147866	Down
STC2	-0.761567	0.000593403723453056	Down
YIF1B	0.761202579225168	2.90929562706087e-06	Up
KIF23	-0.761146	0.0135395128227457	Down
ATP2B3	-0.760815	0.00313072318988109	Down
NUAK2	-0.760738	1.2290096315315e-05	Down
DSG1	0.760607351076008	9.73961903425853e-05	Up
IGFL3	-0.760208	0.0405746864525452	Down
RAD1	-0.760122	8.89268217650539e-05	Down
SPANXA1	-0.759929	0.00514242749768821	Down
VDR	-0.759449	4.02366868351804e-06	Down
HIST1H2AM	0.759343090608468	1.80583487682892e-05	Up
B4GALT1	-0.759289	0.00119831585138853	Down
ZNF331	-0.759086	1.00261728387495e-09	Down
DEFB126	-0.75897	0.0106399848423305	Down
PDE6A	-0.758188	0.0117465401321852	Down
FAM69B	0.757891099358968	0.000137874043359706	Up
APLP1	-0.757677	0.00274891910371664	Down
SELV	-0.757493	0.00632412890542616	Down
FAM134B	-0.757376	1.33600907641025e-08	Down
FUT5	-0.75713	0.023642494713171	Down
DUS3L	-0.757124	2.328733401465e-06	Down
CCNF	0.757051792467943	5.87766017033162e-09	Up
ATR	-0.757048	1.84415885250306e-08	Down
SLC5A9	0.756821043460004	2.56143753248362e-05	Up
SMAD6	0.756691904520244	5.09712163447849e-07	Up
LMOD1	-0.75664	0.000148474088222199	Down
SLC44A4	-0.756586	0.00168962580362502	Down
S1PR2	-0.755359	0.00755404213269734	Down
MIR422A	-0.755328	0.0325760249723288	Down
Septin 6	0.754635677553926	9.85059530315739e-07	Up
C6ORF27	-0.75418	0.00117685400916459	Down
BUB1	0.754050736352765	2.69286427493913e-06	Up
CCDC29	-0.753929	0.00748861610112851	Down
MGC10997	-0.753914	0.0186137040462194	Down
ITGB3BP	0.753913387820514	0.00193292560788991	Up
NETO2	-0.753899	1.48870673738454e-05	Down
MED11	0.753672685401405	5.37312017165779e-05	Up
ANKRD5	0.753386367406897	6.70673421064439e-07	Up
RASGEF1B	-0.753328	0.000194372887637739	Down
CCDC62	-0.753278	0.0131263646857214	Down
GCNT3	-0.753013	6.97867241547047e-05	Down
TFRC	-0.75289	0.000743757648440899	Down
ZNF253	0.752811344691183	9.13827151861801e-06	Up
FGF9	-0.752794	0.00945680394236034	Down
SH3BGR	0.752727258814097	3.20270660519627e-06	Up
KLK13	-0.752591	0.0129561949699891	Down
PPFIA2	-0.752422	0.0142396611191992	Down
TSPAN16	-0.751966	0.0247767615181472	Down
UMPS	-0.751835	9.32582059060914e-07	Down
OR52B6	-0.751459	0.0273862575176619	Down
CACNG3	-0.751453	0.0098633426858933	Down
ZSWIM4	-0.751432	1.87987736358331e-08	Down
TBC1D3G	-0.751353	0.0322315721569221	Down
SMOX	-0.751346	0.00092650707581987	Down
C8ORF48	0.751244923509358	3.3390935333008e-08	Up
LRAT	0.750730500025435	2.04481878893821e-06	Up
ADH5	0.750714038448818	7.51563259226629e-05	Up
ANKRD38	0.75067551924349	0.000349226304419418	Up
EHD4	-0.750471	0.000663955806319454	Down
AGAP6	-0.750362	0.000955486234389526	Down
LOC441956	-0.750025	0.0677976330176791	Not sig
LTBP4	-0.749861	7.00462620694027e-05	Down
IL17RD	-0.749744	0.0129983906248169	Down
HPDL	-0.749742	0.000930817935705934	Down
BEST2	-0.749708	0.00702784665763241	Down
LOC284912	-0.749207	0.0103175654985905	Down
ADAMTS16	-0.748907	0.00111877709967569	Down
ZNF688	0.748881787456757	3.38881894753812e-05	Up
C1ORF84	-0.748715	0.0015174413055168	Down
SGK	-0.748457	1.92289957028635e-13	Down
ASTE1	0.748143684116805	9.93079333774188e-06	Up
TNFAIP3	-0.747797	0.000362942341479322	Down
ATAD3C	0.747471928952987	0.00171358203282098	Up
USP9Y	0.746047494668289	0.278594039850872	Not sig
LATS2	-0.745967	1.48311681279585e-11	Down
ESCO2	0.745886564242472	3.69395991461638e-06	Up
OR14J1	-0.74567	0.0208263589841867	Down
SMCR5	-0.745554	0.000757799503611835	Down
SERPINB1	-0.745381	1.82173014333371e-06	Down
CCDC86	-0.745101	7.0631498282046e-09	Down
GLT8D1	0.744953638545477	5.28281238010169e-07	Up
C13ORF30	-0.744693	0.0599373175970012	Not sig
KRTAP13-1	-0.744586	0.0150820755419029	Down
2025-03-11	-0.744377	0.0330975126192506	Down
FAM40B	-0.744349	0.00451214117594103	Down
TLN2	-0.74418	6.39202046322675e-05	Down
PHOX2B	-0.743943	0.00150041034661406	Down
KRTAP17-1	-0.743888	0.0107862165563404	Down
ZSCAN12L1	-0.743845	0.000152818830410073	Down
LCK	0.743766402676023	1.70294935472039e-08	Up
CHL1	-0.743607	0.00460567474200067	Down
FAM100A	-0.743079	1.18803393163016e-05	Down
MMP3	-0.742902	0.000481036856550067	Down
DRD3	-0.742812	0.00541941528851164	Down
VEGFC	-0.742737	1.55915560943765e-08	Down
SLC26A6	0.742679685541315	2.1165230737417e-07	Up
ZNF226	0.742594875941181	9.27598276696758e-14	Up
HIST2H3D	-0.742384	0.0260934615392176	Down
ID4	-0.74233	0.0049040055235368	Down
TBC1D13	0.742289008648758	7.33858782336845e-08	Up
KIAA1324	-0.741943	0.00232647172081812	Down
DUSP8	-0.741884	0.00203990006463954	Down
CA4	-0.741871	4.36623176868097e-07	Down
OIP5	0.741753277739614	1.0790431029635e-07	Up
LOC392196	-0.741208	0.00904050645407405	Down
ZNF273	-0.741003	0.000820191697602453	Down
PFKP	-0.740852	0.000124121407356738	Down
CACNG7	-0.740716	0.00558182857569845	Down
AKAP12	-0.740688	2.90929562706087e-06	Down
EBI2	-0.740418	6.3933385076149e-08	Down
FAM12B	-0.740358	0.0102442246545141	Down
PCNA	0.740328919871793	1.53499725294592e-06	Up
MBD5	0.740231364596049	6.00082377830489e-07	Up
BMP5	0.740227279393057	3.53742167743148e-05	Up
CDC2	0.740125677706551	3.69753126438576e-07	Up
DFNA5	0.739462057933963	9.61566291132684e-05	Up
DFFB	0.739445149763426	5.05022329131077e-05	Up
OR2AE1	-0.739295	0.0121686915736069	Down
NEDD9	-0.738445	6.65875104043257e-12	Down
SAMD3	0.738323103327227	8.76547695569759e-07	Up
RBM43	0.738121619937933	4.00910059778392e-07	Up
GPR63	-0.738079	0.0245805671932613	Down
CBFA2T2	0.738066955675109	7.89924839729635e-08	Up
COLQ	-0.73803	0.0260934615392176	Down
HIF3A	-0.737884	0.00488635934460062	Down
MEI1	-0.737719	0.0123633201176309	Down
FCGR2A	-0.737547	5.85176386839823e-06	Down
POU4F3	-0.737364	0.0117871966460035	Down
TTC31	0.737350959528898	7.8319649357136e-12	Up
CYCSL1	-0.737227	0.00391337175759651	Down
DNAH9	-0.736715	0.00775239786755205	Down
PSG1	-0.736704	0.0338746862181727	Down
BAG1	-0.736692	0.000282439034434996	Down
ANKRD30A	-0.736513	0.0711774828718451	Not sig
ADCY10	-0.736484	4.44698201118976e-05	Down
MGC72080	0.735294341859992	0.000461164980360093	Up
SOX3	-0.734875	0.0159301788085129	Down
OGG1	0.734841702406385	3.99442161549284e-08	Up
CCL4L1	-0.734833	0.0186583503632191	Down
SLCO4A1	-0.734535	5.61469638800052e-06	Down
LOC728758	0.734526885569291	5.20010739317347e-05	Up
FLJ32658	-0.734288	0.0106291577949343	Down
FRMPD2L2	-0.734117	0.0186583503632191	Down
PLAU	-0.734098	8.60153477193241e-05	Down
TPM2	-0.73401	0.00109657023844474	Down
HSDL1	0.733993360678671	5.08663972135777e-07	Up
FAM164C	-0.733537	3.87969282753334e-09	Down
LOC375323	-0.733405	0.00824433153830525	Down
CPEB2	0.73290663792227	6.37205062519095e-06	Up
C5ORF23	0.732692350160255	0.00108445247558907	Up
FBXW10	-0.73213	0.00354228446383523	Down
HDAC9	0.732108826007321	6.13618550574023e-07	Up
GMNN	0.732023891915953	4.1110680004204e-12	Up
C18ORF26	-0.732008	0.0161437035389466	Down
CNN2	-0.731803	5.64671365231026e-07	Down
MAST4	0.731535188189357	0.00055286718245692	Up
FAM9B	-0.731269	0.00162396033189788	Down
BCL2L11	-0.731223	1.09521629751572e-07	Down
OR4A15	-0.730692	0.0192515791654125	Down
LRRC37A2	-0.730576	0.0321070304159998	Down
UBL4B	-0.730555	0.00433391793201085	Down
CCDC34	0.730405684218558	3.26818907620597e-07	Up
IFIT1	0.730078464387462	5.79436104539573e-09	Up
KIR3DL3	-0.73	0.00360699972927506	Down
C7ORF25	0.729798724053719	1.22768759701958e-10	Up
ZNF121	-0.729701	2.33139034276687e-10	Down
ARMCX2	0.729060084897736	0.00021988260544596	Up
RP1	-0.728848	0.0124025382985363	Down
ZNF182	-0.728657	0.00963732458141397	Down
SLC9A10	-0.728539	0.0382116222126873	Down
C11ORF17	0.728167846840661	0.000281036051467863	Up
KCNC2	-0.728071	0.0248417381809699	Down
ZNF70	-0.727872	0.013736611917924	Down
ACSF2	0.727807677681113	0.000483007264221457	Up
C16ORF38	-0.727693	0.00714699516904671	Down
AIRE	-0.727602	0.00154774379105407	Down
TM4SF1	-0.727551	5.99318102203969e-13	Down
FLJ10213	-0.727135	1.1318780852219e-05	Down
POLE2	0.727020825816542	1.95722601415297e-06	Up
CASS4	-0.72668	0.00137638099777642	Down
ZNF821	0.726653860157205	9.96162800731337e-08	Up
HSPC268	-0.726083	0.00418753697205002	Down
WNT3	-0.726021	1.3696845992462e-07	Down
CBX8	0.72587534766738	3.05099611371415e-07	Up
PLIN	0.724577264448513	0.00598080929547795	Up
CACNA1G	-0.724545	0.00330128445610539	Down
GAGE12E	-0.724193	0.00261152554362333	Down
OR1L3	-0.723822	0.0141793693110114	Down
PTK6	0.723762788690475	1.16958922391532e-05	Up
LILRA3	-0.723694	0.00283095791436407	Down
ICAM1	-0.723602	4.51832165308935e-05	Down
PRG1	-0.723385	0.00663509107913294	Down
VASN	0.723324658679282	1.73511412388404e-05	Up
C2ORF51	-0.723278	0.00265931991604934	Down
LOC440925	0.723076736085666	1.24143311250991e-06	Up
CLDN3	0.722897065908626	0.00106017064733286	Up
LOC727924	-0.722762	0.0763293429792117	Not sig
LRFN5	-0.722619	0.0251189495035534	Down
USP43	-0.72247	7.76826911947175e-06	Down
RAB3D	-0.722298	0.012919780425028	Down
STON2	0.722244731015969	0.000182268495389412	Up
RSPO4	-0.72218	0.0318429127804582	Down
NPAL3	0.722159167455226	9.09732118025484e-06	Up
PRAMEF15	-0.722114	0.0339779198228477	Down
LOC648148	-0.722095	0.015635591256192	Down
RASL10B	-0.722072	0.000365383608919698	Down
TPD52	0.72204629573667	4.37395096381566e-05	Up
CCDC57	-0.722014	0.00146786605512713	Down
DDX21	-0.721861	7.83787294126923e-08	Down
LSM14B	0.721777204899267	0.00136285027297488	Up
MAP1LC3C	-0.721722	0.00445841760513902	Down
FAM50B	0.721583906415342	1.0928959925363e-05	Up
FLJ46309	-0.720803	0.0117984342504089	Down
C11ORF65	0.720723021431112	7.00462620694027e-05	Up
NBR1	0.720707182781338	6.28702887246472e-06	Up
IQCC	0.720597210711741	4.25524861441929e-06	Up
CA9	-0.720176	0.0105807588400768	Down
PRAME	-0.719953	0.0255656916588337	Down
HAPLN3	-0.719916	0.000190874013077217	Down
LOC653980	-0.719715	8.71875943134566e-06	Down
IL13RA2	0.719467644200241	0.000524725093744317	Up
C6ORF124	0.719054254019122	1.9215589867006e-05	Up
ANKRD45	-0.718765	0.0107862165563404	Down
ARSF	0.718654320685793	0.00489511355697487	Up
PRAMEF20	-0.718313	0.0344825041442517	Down
TRMT11	-0.718309	2.44263442723746e-11	Down
NAMPT	-0.717498	1.40491780707429e-10	Down
SP5	0.717440698407605	2.12568737676825e-06	Up
ITGA10	-0.716969	6.1907796230956e-05	Down
C17ORF80	0.716836871591369	9.36682034704438e-09	Up
ALDH3A1	0.716553376055654	2.21130524808526e-05	Up
C1QL4	-0.716549	0.0121392634357751	Down
HAND1	-0.716405	0.00359069403547704	Down
SLC16A14	0.716226631969885	0.00041093540799165	Up
AFG3L1	-0.71611	0.0151304408192686	Down
MYO18B	-0.716096	0.0459175536769791	Down
LARP6	0.716052609712046	4.54354661236296e-07	Up
ZC4H2	0.714647664568075	6.00992917614117e-05	Up
SLC29A1	0.714378376068378	1.12239245962134e-11	Up
TMEM92	0.714189075735145	0.00186927468807172	Up
TGFBR3	-0.714011	3.10441243889117e-11	Down
NUFIP1	-0.713858	6.73800213390314e-06	Down
BAG3	-0.713636	3.22929848366505e-07	Down
NUDT11	-0.713623	0.00629924847234684	Down
LSM5	0.71356834620472	0.00927975356228119	Up
MRGPRX3	-0.713519	0.00767609827168981	Down
C20ORF114	-0.71349	0.0159494741400524	Down
KCNQ4	-0.713423	0.0217459973173141	Down
C16ORF65	-0.713327	0.0104704738887455	Down
CD3D	0.713310808417273	0.000123106835321493	Up
OLFM2	0.713150133521568	0.00298245644168686	Up
RFPL3S	-0.713102	0.00320242248758151	Down
IL1A	-0.713085	0.000294380513889244	Down
PMP2	-0.712797	8.32440307050062e-05	Down
HIGD2B	-0.712749	0.00406457341133046	Down
C12ORF65	0.712603479675419	2.02353935290654e-06	Up
WWC1	-0.712567	0.00428934340860686	Down
HAVCR1	-0.712364	0.0122610451514774	Down
OR1L4	-0.712346	0.0276843575490458	Down
VNN2	-0.712198	2.27214016553197e-05	Down
SLC5A7	-0.711992	0.00685599569152042	Down
GOLM1	0.711981815514346	0.00154220937345322	Up
MGC34821	-0.71188	0.0175795060193976	Down
C9ORF68	-0.711623	0.00125033393442642	Down
IARS	-0.711621	1.02375392477957e-07	Down
RFX7	0.71139729967949	2.13274615473581e-07	Up
ARHGAP8	-0.711377	0.00111816812912644	Down
FAM184B	-0.711107	0.00164106621098624	Down
C6ORF130	0.710728561813184	1.16392268443964e-11	Up
CGB5	-0.710636	0.00191655499647104	Down
C6ORF105	-0.710558	0.00538546035171537	Down
OR4A5	-0.710303	0.0534002145943336	Not sig
PIGR	0.710272529380342	0.000297272643841695	Up
SOX7	-0.710206	3.28402599044209e-05	Down
DNAH10	-0.709796	0.0226044484943682	Down
LRP8	-0.709792	0.0192206497692676	Down
CLPS	-0.709624	0.00503439301545413	Down
CCDC74B	-0.709541	0.00654734883151057	Down
CREB1	-0.709402	0.0109321715861567	Down
NOV	-0.709252	0.00010408087662401	Down
TBC1D7	0.709116635899978	2.17811840234967e-05	Up
C6ORF203	0.709037736759765	0.000136093363404805	Up
SIRPA	-0.708771	4.37062972053533e-09	Down
OR4K5	-0.70841	0.0279595172861387	Down
OR4K2	-0.708355	0.0803937970742077	Not sig
FLJ10661	-0.708148	0.0238514177792093	Down
SLC38A1	-0.707937	0.000294551520642936	Down
NCR1	-0.707714	0.00892876476309571	Down
ZFP90	0.707694530067156	2.55819112018785e-07	Up
HS3ST3B1	-0.707561	0.000247084749462442	Down
ACSM1	0.707473007847474	0.0032932328783644	Up
LOC541473	-0.707304	0.0146353317192716	Down
ERCC2	0.707287222222227	0.000272825364283705	Up
MIR542	-0.707276	0.010262881303329	Down
CXCL5	-0.707046	0.000101748379832396	Down
OSTCL	-0.706931	0.00285685271238643	Down
RHOB	-0.706778	1.70670645804067e-13	Down
HCN4	-0.706369	0.028676079021404	Down
HTR3C	-0.706281	0.0166517683421714	Down
HAS1	-0.706113	2.04481878893821e-06	Down
CD9	-0.705936	0.00021966953543755	Down
ERCC8	0.705890082735552	5.04917733004934e-05	Up
KRTAP10-10	-0.705848	0.0106457011477889	Down
PLD1	0.705743411044974	1.29730699090353e-05	Up
SLITRK1	-0.705555	0.0351336576612453	Down
PLA2G2D	-0.70544	0.00112276848602598	Down
C1ORF53	0.705381314128003	0.000218689931884627	Up
GDF5	-0.705366	0.0110946590492177	Down
BTNL3	-0.705146	0.0284548088018583	Down
LRRC8B	-0.704844	3.36635480022833e-05	Down
C7ORF66	-0.70469	0.0552776073935632	Not sig
CRB3	0.704384882020754	2.21701520030109e-08	Up
SNORA67	-0.704081	0.000362183346233211	Down
C19ORF42	0.703919239888579	6.25631029954534e-05	Up
FAM123B	0.703891246820307	2.93546307306727e-07	Up
CA12	0.703581536731788	0.0101121484111098	Up
FAM181B	-0.703574	0.000177900165067671	Down
DDTL	0.703503377210517	0.153072519507912	Not sig
CNTLN	0.703500788792228	3.03982430976509e-05	Up
ARHGEF5	-0.703463	2.03286261323659e-05	Down
NOX1	-0.703397	0.00504114389262911	Down
SCG5	0.703177897906491	2.46737315825649e-05	Up
NEIL2	0.703162569991347	1.17755678825075e-05	Up
ETAA1	0.70313911534646	1.36655524433399e-05	Up
ITPR1	-0.702873	2.57691835100738e-08	Down
FLJ20920	0.702801188517496	0.000328333600240838	Up
ZNF597	-0.702743	1.14610815438869e-06	Down
QPCT	-0.70242	6.47655549539255e-06	Down
PNLIPRP3	-0.702103	0.01541992834554	Down
ETV3L	-0.701628	0.0177449876940867	Down
UGT2B28	0.700816970594218	8.49370675305546e-09	Up
RNF126P1	-0.700452	0.00909289592923342	Down
GJB1	0.700404510632879	0.000731757376204261	Up
SNORD101	-0.700311	0.00324775138019899	Down
DAB1	0.700132070446683	0.000181855446795872	Up
SCRN2	0.69970628882275	0.00013421944501196	Up
DTNB	0.699491352907508	0.000132083301958739	Up
ZNF462	-0.699194	3.36635480022833e-05	Down
YRDC	-0.699139	0.000116399401090127	Down
RSPH9	-0.698868	0.0151893203619173	Down
FAM149A	0.698782532649059	7.0631498282046e-09	Up
LOC652968	0.698598014613856	6.76992687120761e-08	Up
NKX2-1	-0.698383	0.0169294952764026	Down
GIMAP1	0.698095213535305	1.5720583339107e-06	Up
SEMA4A	-0.697912	0.00123126575834504	Down
MIR1299	-0.697895	0.030589340690892	Down
NARG1	-0.697795	1.21515683320765e-07	Down
CCDC114	-0.697737	0.00306842088159414	Down
PMM2	-0.697605	1.72683921596833e-07	Down
FRG2B	-0.697208	0.0228849143381628	Down
PPL	0.697144104929791	8.16826639344108e-05	Up
USMG5	0.697140868526144	0.0243510357058794	Up
ZFP112	0.697132272003456	5.91881919848565e-08	Up
SNX7	0.696939004922156	6.19174038690818e-09	Up
PPYR1	-0.696905	0.00956318560612074	Down
SEC14L4	0.696813487637362	7.12195054057524e-08	Up
ST8SIA2	-0.696708	0.00483870591041908	Down
GPX2	0.696490512667884	0.00140351343258083	Up
SLC25A26	0.696399569978627	0.000218986876950241	Up
PCDHB17	-0.696143	0.00830993426380701	Down
PMP22	-0.695774	2.75768781930548e-07	Down
OR5AK2	-0.695681	0.0219021476403901	Down
BPIL2	-0.695638	0.0631939873126704	Not sig
KLK8	-0.695404	0.0203437157743195	Down
CD200R1	0.694923695385635	0.000652130715619927	Up
HTA	-0.694754	0.0254442929722337	Down
LOC93622	0.6946056368666	0.00072041146360048	Up
NCF1B	-0.694457	0.0172375834066938	Down
DEFA3	0.694310323667073	0.0382116222126873	Up
NUSAP1	0.694199021074983	1.25757899597584e-05	Up
FICD	-0.694137	0.00349474572951918	Down
C6ORF162	0.694037538639597	0.000291795513249037	Up
PTPRE	-0.69395	1.66750942729322e-08	Down
MMAB	0.6939019045584	7.93770292500824e-05	Up
NLRP2	-0.693799	0.00829728976919511	Down
BMS1P5	-0.693747	0.00910630504674667	Down
ZNF605	0.693686624618437	1.52460481401086e-06	Up
LOC728606	-0.693671	0.0475771741039286	Down
COQ3	0.693095219385937	0.000165454417253057	Up
MIR1324	-0.692603	0.0368473837724641	Down
ZNF606	0.691972109444956	6.91424249402007e-09	Up
CLCN5	0.691942608160359	2.03991416267638e-07	Up
GRM8	0.691879391572543	0.000831309587023025	Up
LY6G5B	-0.691525	0.000236762333047043	Down
CRYGA	-0.691453	0.0141320276022872	Down
HCG4	0.691303822133186	0.00105500707641879	Up
TTTY14	0.691237265908626	0.14090603129808	Not sig
GPR179	-0.69122	0.0109742103733319	Down
GPR173	-0.691219	0.0144022437267997	Down
CENPK	0.691178664148346	7.56199494240451e-08	Up
EPB41L5	0.691106640694947	1.44188282841896e-05	Up
PADI3	-0.691013	0.0184425176373417	Down
LAMA1	-0.690967	0.0183296153163429	Down
C1QTNF1	-0.690725	7.38442794577727e-07	Down
BAD	0.690513911947999	3.21120296521849e-07	Up
NXT1	-0.690494	4.24367510266277e-10	Down
FLJ44124	-0.690405	0.00229428156123668	Down
MAEL	0.689805607000405	0.000121929074443583	Up
RASSF2	-0.689717	6.08282591158334e-05	Down
APOL1	-0.689494	3.02190844541154e-06	Down
MICA	0.689492448593302	0.00554490384148457	Up
TRIM14	0.689329634920629	7.28048121067936e-05	Up
MUTED	0.689009244861611	2.71115115351595e-10	Up
TIGD2	0.688975292633295	2.36727826572526e-07	Up
HIST1H2BG	0.688830901658532	0.000124783359769762	Up
ZNF30	0.688643741427555	4.9058209909622e-08	Up
NWD1	-0.688627	0.0161539790720684	Down
FAM187B	-0.688411	0.0206470204500034	Down
CD19	-0.688216	0.00750191177234668	Down
MNT	-0.687914	3.57796317262979e-07	Down
TEX14	-0.687796	0.0148620004996255	Down
ZNF765	-0.687775	0.000526516685557114	Down
CHAF1A	0.687738133305352	7.46976920222945e-05	Up
ANKRD50	0.687655457264956	0.000146100299037054	Up
LOC90586	-0.68739	0.0123908982800558	Down
B4GALT2	0.687390244200239	0.00200075555786275	Up
C17ORF108	0.687358560630342	5.19219598873443e-05	Up
AGPAT2	0.687312848901097	6.55881430401764e-06	Up
MLF1IP	0.687280237192208	3.45588068132928e-05	Up
TMEM99	0.687238567320412	0.000229655546039971	Up
SNX20	-0.687121	0.0064293397233081	Down
MDP1	0.687098819767499	0.000507238424515623	Up
SH2D7	-0.687028	0.015359928488304	Down
ANGPT2	-0.686786	0.000107931256620333	Down
FLJ39827	0.686667406440773	4.12611923023983e-06	Up
ZNF367	-0.686625	1.72587427560865e-05	Down
FLJ90231	-0.686553	0.0105740949539501	Down
UTS2D	-0.686544	0.0129822266321892	Down
ZFY	0.686496787825597	0.266187202210952	Not sig
CORO2A	0.686361951007321	8.72167730064572e-07	Up
NRG4	0.685928066977006	0.00944229443286643	Up
NOD2	-0.685919	0.000238977233981482	Down
QDPR	0.685793432946681	0.00341435986996281	Up
PHLDB1	-0.685301	0.000404063071543514	Down
FAM90A1	-0.685279	0.016570984526784	Down
RPL7L1	-0.684948	0.00149408671494857	Down
ZNF627	0.684804929792429	1.03464725319785e-09	Up
CACNG5	-0.684774	0.0094342662622697	Down
C21ORF121	-0.684639	0.00287329310987717	Down
NOS3	-0.68459	0.000279422058553286	Down
CD163L1	0.68438831279253	0.000682450931189731	Up
CHST3	-0.684123	0.000498361712507698	Down
TSPAN17	0.683703522435893	2.10882601565029e-05	Up
DIO2	-0.683581	0.0451526073900142	Down
NPHS1	-0.683325	0.00460079575099315	Down
POU4F1	-0.683228	0.00390611431172851	Down
SSX3	-0.683039	0.00641901417853635	Down
ZAN	-0.682566	0.0294089243267468	Down
GSTT1	0.682404618640613	0.337319732327542	Not sig
COL5A3	0.68217783016636	0.01168318605507	Up
COL15A1	-0.681774	0.000824762369644133	Down
FLJ21511	0.681757864718151	0.0255779071441571	Up
TCFL5	0.681674184600118	1.40491780707429e-10	Up
CDT1	0.681474361869148	1.96201029234272e-06	Up
TMPRSS11E2	-0.681446	0.0379728153331695	Down
PTPN1	-0.681156	4.30572717633032e-10	Down
ARL4D	-0.680963	1.65605004816697e-06	Down
FIS1	0.680787839540084	0.00549494290959257	Up
C6ORF35	0.680361887667885	6.56482099936505e-05	Up
ART4	0.680075639066949	1.81538516947203e-06	Up
MC2R	-0.679824	0.0232394600200052	Down
LHFPL5	-0.679822	0.0148368007520171	Down
ACOT1	-0.679553	0.260440757376791	Not sig
OFCC1	-0.679373	0.00442294798960387	Down
RAB3IP	-0.679349	0.0262085622972826	Down
PPP2R2B	-0.679232	0.0148391214023213	Down
LOC222967	-0.679067	0.0368911164148358	Down
NKD2	-0.67899	0.000603358340207939	Down
TRIM69	-0.67842	0.000653631374589698	Down
MEOX1	-0.678317	0.00946168906456049	Down
OR8D2	-0.678214	0.0208153231943353	Down
ARGFX	-0.678174	0.0401808903916554	Down
HIST2H2BF	-0.678153	0.00855891177116959	Down
NXNL2	-0.678063	0.00414753557845658	Down
HMOX1	-0.677808	3.43396481031555e-10	Down
OAZ2	0.677597081985137	0.000277966002324417	Up
KBTBD7	0.67737788853276	0.000179592580228207	Up
BBS10	0.677129014079664	0.000462134467350337	Up
FLJ22184	0.677095636739418	4.49873563256876e-06	Up
DTX1	-0.676959	0.000261942416485762	Down
LAMA4	0.676702051002232	7.87171076826597e-06	Up
LOC401589	-0.676454	0.0121547069070816	Down
RSAD2	0.676426761917476	8.99585158893986e-05	Up
NANOS2	-0.675988	0.0083755242940227	Down
DDR2	-0.675928	0.000177900165067671	Down
ETV3	-0.675841	5.35369473198928e-07	Down
LYG2	-0.675813	0.0113320968644972	Down
CCDC68	-0.675717	2.57263741239086e-09	Down
NHLH1	-0.675609	0.0149728664170623	Down
FLJ22536	-0.675442	0.00646900823207768	Down
KRTAP5-2	-0.675279	0.000195546538622886	Down
PATZ1	0.674622376615277	0.00042474331018842	Up
SOD3	-0.674601	0.00440649590887889	Down
NPR3	0.674415332913611	0.000152409406847293	Up
TNFAIP8L2	0.674162680937117	0.000185222164613806	Up
ZFYVE19	0.673975862726387	2.11779705758163e-05	Up
LOC441294	-0.673959	0.000555973642301668	Down
LGR5	0.673842243437118	5.59608477579139e-05	Up
PAOX	0.673775206959702	2.20995243420829e-06	Up
PRLHR	-0.673732	0.0217755869964238	Down
C20ORF27	0.673505371743996	0.000977076940098733	Up
KLHDC8B	0.67315051312576	1.0601357108733e-08	Up
FAM43B	-0.673149	0.000278800635191877	Down
LOC644936	-0.673086	0.0791472668532962	Not sig
SOX2	-0.672869	0.00211153933888788	Down
HTATIP2	0.672865125356115	0.00284930844208894	Up
UGT2A2	-0.672655	0.0514201510377419	Not sig
ZNF823	0.672654592567152	9.46879520505058e-06	Up
TICAM2	0.672608193897537	0.000491943175351217	Up
FAM139A	-0.672536	3.00553297492736e-09	Down
KCTD14	-0.672512	0.00519623337488903	Down
GH2	-0.672477	0.01989422604733	Down
MPPE1	0.672382797351956	1.42479774987907e-05	Up
TRH	-0.672375	0.0146429766230414	Down
XYLT2	0.672338991783667	3.76562905648538e-06	Up
HIST2H4A	0.67228549764703	7.77453827913126e-09	Up
LAGE3	0.672284008636039	6.4506868439382e-05	Up
BRSK2	0.672038137540698	9.33272466614972e-05	Up
OR4K13	-0.671877	0.0525567418460061	Not sig
JAK3	-0.671803	2.41471427126547e-05	Down
BTD	0.671662780207059	0.000419640575567938	Up
C6ORF57	0.671640845924903	0.000658884726772314	Up
MAD2L1	0.671584686711443	9.95589819157014e-06	Up
TRIM7	-0.671553	0.0158833828355364	Down
DLGAP4	-0.671483	8.88997204951723e-07	Down
PXMP4	0.671056309091362	3.28058607319603e-08	Up
SLC14A1	0.671024746400585	0.000306773237914608	Up
ADAMTS5	0.670784064865691	3.51717171682436e-05	Up
SH2D4B	-0.670709	0.010793501041836	Down
OR51V1	-0.670601	0.0251498309421293	Down
NMNAT3	0.670440076973948	0.00111486011815282	Up
DAOA	-0.670425	0.0537314177672562	Not sig
CD300LB	-0.669816	0.00431123453494574	Down
CLDN14	-0.669757	0.00732201285700433	Down
MTA3	0.66964778872863	0.000612177775538636	Up
PELI2	-0.669559	0.000171275823055848	Down
E2F6	-0.669092	1.7630257873018e-06	Down
CYP11A1	0.669032616351238	0.000479310632006516	Up
SLC25A23	0.66900769444444	0.000104524806017151	Up
LOC220594	-0.668794	0.0224997136604064	Down
KIF13A	-0.668794	2.086717800455e-07	Down
NLGN3	-0.668636	0.00560641934299205	Down
C10ORF119	-0.668611	0.000173952449203783	Down
WDR34	0.668471600172973	0.000185683722087503	Up
C16ORF33	0.668271913334348	8.96020775426738e-05	Up
STRC	-0.668261	0.00392771767148766	Down
OSGEPL1	0.668209401862027	5.62635527330401e-07	Up
OR2M5	-0.668036	0.0506939219287449	Not sig
PXT1	-0.667974	0.00247584178746225	Down
BOK	0.667867043040294	4.27434397668522e-06	Up
HRK	-0.667502	0.00714425771661444	Down
LOC100132247	-0.667419	0.00835766021903682	Down
ZC3H8	0.667016394663204	2.02659716940483e-06	Up
DEFB109	-0.66668	0.0168328652535648	Down
PARD6A	0.666673578576516	0.00140102435507105	Up
XPA	0.66654154758089	0.000718698536104654	Up
PDIK1L	0.6665350103022	1.23171138467794e-08	Up
C14ORF153	-0.666501	0.00571575282436218	Down
CDH4	-0.666444	0.0147068025248242	Down
HECTD2	-0.666382	0.00382713927105315	Down
GSTA4	0.666248631232195	0.00119112141406803	Up
CBX4	0.666240099587911	4.30638175457301e-05	Up
DAO	0.666146405944749	3.2144345166086e-08	Up
EEPD1	-0.665884	2.39291848444379e-06	Down
CYB5R2	0.665774890084451	0.000802296287812914	Up
DPY19L2P1	-0.665591	0.0421954663559357	Down
PRF1	0.66544515340099	9.6800777126846e-05	Up
C12ORF53	-0.665286	0.0133494966021572	Down
ALOX12B	-0.66521	0.059979491208625	Not sig
DEFB130	-0.665143	0.00750042000636761	Down
EFNA5	-0.665121	0.0212665369500011	Down
FIGN	0.664852635505694	0.00062935258038108	Up
SRGAP1	-0.664691	0.00028078608843815	Down
TEX28	-0.664417	0.00419495649671002	Down
ADAM12	-0.664347	0.00062999490011366	Down
BCL11B	0.664220957430295	0.000176818354140574	Up
TMC7	-0.664172	0.00657738661312979	Down
ZNF674	-0.664056	0.00233806134049643	Down
DBI	0.663933708180702	7.64972551434384e-05	Up
C2ORF14	-0.663835	0.00266787134547136	Down
SCN7A	-0.663812	0.000107079393973739	Down
NFS1	0.663744236263733	0.00136543941476937	Up
SPC25	-0.663699	0.014631191946581	Down
NLGN1	-0.663625	0.0285512499577853	Down
DBH	-0.663326	0.00902164716059867	Down
VCX2	-0.663057	0.0221673802367952	Down
LOC338799	0.6627497291921	2.77624310950595e-06	Up
CYP26A1	0.662737274102055	0.0124267249555048	Up
FLJ35776	-0.662596	0.000207703849800233	Down
TMEM64	0.662577449888072	1.68368145215178e-05	Up
C11ORF40	-0.662292	0.0174561146271855	Down
ADAM30	-0.662256	0.0150152153128308	Down
HDHD3	0.661908342567154	1.40491780707429e-10	Up
PLCB3	0.661703655257933	0.000918977216026655	Up
CYP2D7P1	0.661585796723648	0.0381656829336362	Up
SIM1	-0.661539	0.0116360715524803	Down
LOC389517	-0.661388	0.0356962489140421	Down
LOC440350	-0.660941	0.0306226524331167	Down
OR8K5	-0.660927	0.0567272200583301	Not sig
SNORD1A	-0.660814	0.00322008433039414	Down
VSNL1	0.660708073819691	1.56409432384788e-05	Up
C1ORF110	-0.660708	0.0184179624831673	Down
NUP210L	-0.660304	0.0427478662035923	Down
PIR	0.660230603963168	1.11969853263192e-05	Up
SV2C	-0.660222	0.00852963110651728	Down
PODXL	-0.660087	0.00416626487290763	Down
SNORA33	-0.65985	4.3798941614532e-07	Down
NQO2	0.659843918587196	4.60338677629056e-07	Up
TYMP	0.659660257554943	0.000469022397702898	Up
IRAK1BP1	0.659494585482804	1.66464889339335e-07	Up
HSD11B2	0.658789510378508	7.27536899882078e-05	Up
MMP2	-0.658777	0.000337124465449009	Down
ACCSL	-0.658756	0.0187322706305007	Down
TIFA	-0.658578	0.000127005494414811	Down
FLJ43752	-0.658556	0.0227049196679045	Down
BIVM	0.658532463039267	3.81661466857518e-05	Up
SNORD51	-0.658405	0.000177900165067671	Down
COG4	0.658234509996941	4.18594901623292e-06	Up
FAM22G	-0.657983	0.0758307482425896	Not sig
HOXD13	-0.657793	0.00370760586615347	Down
TM7SF2	0.6577582637617	0.000877337094227929	Up
HYAL3	0.657705201159953	5.76425593108531e-05	Up
NTN5	-0.657691	0.0181647441567713	Down
BDNF	-0.657591	0.0020210247723291	Down
C12ORF36	-0.657455	0.0228269752683715	Down
SPATA13	-0.657052	0.000102210844602046	Down
C2ORF88	0.656808516814202	2.94614331035132e-06	Up
HULC	0.65674607109788	1.68438928505609e-07	Up
RAD51	-0.656642	0.00296873434788485	Down
LRP2	-0.656495	0.00291462965922944	Down
DGAT1	0.656318481227105	0.000752295748843059	Up
AHDC1	-0.656263	8.92392530915141e-05	Down
ARMCX6	0.656214785688844	4.13971313622297e-05	Up
FAM75A5	-0.656095	0.0515256754269781	Not sig
SNORD4B	-0.655891	0.00191808081276685	Down
PGM2	-0.655777	5.46350024882886e-09	Down
BBS4	0.65574071754172	8.76923827610645e-10	Up
CXCR1	-0.655659	4.07427253418162e-05	Down
TNXB	-0.655423	0.000183416500890688	Down
STUB1	0.655406888329258	6.14100340579141e-05	Up
ANKRD1	-0.655398	0.0388879720602183	Down
MLL4	-0.65538	1.1891165121144e-08	Down
NLRP5	-0.655366	0.00790960725583398	Down
LOC126536	-0.655361	0.0378610382108059	Down
SLC5A8	-0.654848	0.0124158514867229	Down
FAHD2B	0.65457390444393	3.01254413332316e-05	Up
CHRNA10	-0.65441	1.47723963598231e-07	Down
OR51F2	-0.654165	0.0493760987037308	Down
FLJ32011	-0.653974	0.000796466903148323	Down
MIXL1	-0.653946	0.00644879410202836	Down
KLB	0.653930593839029	8.021146643922e-07	Up
IPP	0.653777594983714	4.52424911576041e-05	Up
MTUS2	-0.653505	0.0324806711667969	Down
PIP5K1C	-0.653381	0.00260236759485189	Down
RANGRF	0.653364850033066	0.00645718394051155	Up
LOC100132832	-0.653328	0.0371850633402091	Down
UBTD2	0.653221565845035	7.9334433520123e-11	Up
BTN3A1	0.652828925188237	1.61356042738177e-06	Up
SLC8A3	-0.652692	0.00882909617660208	Down
NADSYN1	0.652661028986056	0.000736259528805023	Up
GAS2	0.652394357524416	0.000281558720310241	Up
CD276	-0.652285	0.000549693198984903	Down
KLRD1	0.652189865893366	9.77967914940279e-05	Up
MLYCD	0.652089555428363	0.000116749167596741	Up
TCP11L1	-0.651903	4.76035285574052e-07	Down
ZNF524	0.651692897410459	1.48870673738454e-05	Up
TMEM37	0.651630116071427	0.000530326592465507	Up
FRMPD2L1	-0.651372	0.0220913119383375	Down
RSPH10B2	0.651370700218761	0.000402873001865543	Up
CYSLTR1	0.651202908043347	0.00186887925902212	Up
PRUNE2	-0.651048	0.00687000740117953	Down
SFTPB	-0.650975	0.0807346968412873	Not sig
MT1M	-0.650912	0.000135289030182814	Down
CALML4	0.650792947573256	3.1301910283159e-07	Up
AGPAT4	-0.65077	2.81553616095107e-06	Down
C7ORF63	-0.650757	3.30220128854179e-07	Down
MIR1179	-0.650665	0.0133494966021572	Down
EPS8L2	0.650640814929281	0.00114537519232208	Up
ANXA3	-0.650597	0.000545618344220435	Down
HNF4A	0.65034509553062	3.48515569913053e-05	Up
CCDC51	0.650300694413914	0.000486279596701854	Up
FLJ43763	-0.650234	0.0342528904862612	Down
ABL2	-0.649984	0.0119264192076972	Down
SYTL5	0.649973448857855	2.35653197763607e-05	Up
CTLA4	-0.649932	0.000240463204402755	Down
ZNF835	-0.649479	0.00930227641010395	Down
FAM158A	0.649385368182745	0.00286090226593567	Up
NTM	-0.649234	0.00178751288908384	Down
FGFR1	-0.649195	1.93967034058037e-06	Down
PRKAA2	0.649176212390611	0.00169002584387104	Up
CASP8AP2	0.649038317816437	0.000728633299095435	Up
ZNF616	0.648810551879832	2.5194814935637e-05	Up
C6ORF114	-0.648797	0.000172522925701484	Down
PRAMEF16	-0.648766	0.0024959191942328	Down
SNTA1	0.648737832671959	4.29379899372322e-05	Up
TFB1M	0.648571189776654	0.000112190169466122	Up
TNFRSF13C	-0.648525	0.0240595714266494	Down
UNC119B	0.648455149318272	0.000120125088242981	Up
GABPB2	-0.648205	0.00483309194152332	Down
ZNF691	0.648194433684367	9.15078944683143e-05	Up
FBXO6	0.648125560185179	1.25606421063392e-10	Up
TDRD3	0.648039644574176	0.000869504264803805	Up
FRK	0.648032281936805	3.4217161517072e-08	Up
MCF2L2	-0.647733	0.0159252474024839	Down
HSF2	0.647703965837403	2.20746999947842e-08	Up
BEST3	-0.647553	0.0262323223339669	Down
CLEC1A	-0.647316	0.000434301214767486	Down
ADIPOQ	-0.647274	0.0388463858433949	Down
H6PD	-0.64724	1.05180862721733e-06	Down
FGR	-0.646993	4.30639527500267e-06	Down
PCDHB9	-0.646991	0.00466284635675236	Down
SCGBL	-0.646548	0.0367253030264903	Down
SULT1A2	0.646520020769742	0.00135306331586125	Up
TMEM177	0.646492170304231	4.20695741925761e-05	Up
VAMP1	0.646313348926535	4.19943596109693e-07	Up
RUNDC2A	-0.645725	0.0211060887769684	Down
SMAD7	0.645606831400075	7.97177941111774e-06	Up
CTSG	0.64556965725478	0.0159679122785288	Up
GPLD1	0.645526706807079	0.00256551900175885	Up
FLJ40852	0.645521216333433	7.5740829474214e-07	Up
HOXB2	0.645481994823463	2.68001415008012e-06	Up
ZNF28	0.645296879298934	6.13155557466736e-06	Up
GPR175	0.64514535437017	0.000193458037617188	Up
KRT33B	-0.645063	0.011050727305449	Down
SULT1C3	-0.644706	0.0160872321454769	Down
PRDM12	-0.644701	0.000119495991417608	Down
CADPS	-0.644624	0.0635633053350376	Not sig
OR1F2P	-0.644562	0.0137201404529001	Down
TRPV1	0.644465760582014	5.24416974472328e-05	Up
NPS	-0.644389	0.00659915876694114	Down
STARD10	0.644264433684373	7.28627637009838e-06	Up
KIAA1026	-0.644049	0.0133643452971423	Down
JMJD2A	0.643953463548025	8.80658375702769e-05	Up
PRR23A	-0.643901	0.0355769726954964	Down
SMARCD2	0.643865173903642	1.26470246803793e-07	Up
LYRM2	0.643771686088213	0.00041375463849456	Up
HBB	0.643643968304843	5.265495450075e-05	Up
NDUFS4	0.643279122685184	0.00128031817739265	Up
MGAM	-0.643172	2.67011638432771e-06	Down
GPR146	0.643016972552909	0.00269479088482537	Up
HYAL2	-0.642874	3.72224628043158e-07	Down
TUBG1	0.642769826159945	8.12719425397504e-10	Up
MEGF11	-0.64266	0.0203385099717941	Down
OR5H6	-0.64261	0.0699647842979177	Not sig
PPP1R10	-0.642313	1.20678292007019e-08	Down
LSS	0.642247575371384	0.000807654200720729	Up
TK1	0.642195399750713	1.32874639752026e-05	Up
CHST9	0.642156380112935	0.0102205374669975	Up
GFRA1	0.642142206857955	0.000147490748148188	Up
ADCYAP1	-0.642028	0.00136547200395376	Down
BCL2L15	-0.64201	0.0122383475579971	Down
LRP4	-0.641992	0.00191562431035315	Down
SORCS2	0.641972194177349	0.000301935723164546	Up
C12ORF72	0.64196292244098	0.000724463900512343	Up
MKX	-0.641846	0.000485819103283514	Down
OTOP2	-0.641835	0.0336399804781791	Down
KLHL12	0.641699320004065	0.000484582300838649	Up
GPR4	-0.641469	0.0278551690033621	Down
IRX2	-0.64137	0.000783387659245468	Down
SLC19A1	0.641305044528387	0.00452700921930273	Up
HIST1H2AJ	0.641114478009257	0.000178703260583459	Up
IL4I1	-0.641068	0.0090203379785809	Down
HSPC111	-0.640975	2.33638413650118e-05	Down
CENPO	-0.640839	0.00273959278333841	Down
GLIPR2	-0.640827	0.000128938021705438	Down
GNLY	0.640804701643262	0.000317101962318991	Up
SNORD30	-0.640712	0.00720638855346783	Down
ENO3	0.640632033984533	1.71895381027414e-05	Up
C9ORF21	-0.640631	8.22978567193814e-05	Down
KCTD8	-0.640508	0.022041008159805	Down
PRIMA1	-0.640361	0.0293369345970418	Down
KLK4	-0.64023	0.0230261934456876	Down
C2ORF24	0.640178634589947	1.99181352743747e-06	Up
TFIP11	-0.640062	0.0244586728827103	Down
BRF2	0.64003073089642	0.000222299936253674	Up
OR5H2	-0.639988	0.0588268344449646	Not sig
CLDN7	0.639976154660154	0.0146848544780078	Up
SCARNA1	0.639947286070408	0.0263995581134683	Up
RAG1	0.639923200714795	0.000718301266214148	Up
GRM4	-0.639867	0.00197382751736258	Down
PRM2	-0.639841	0.0119392358429734	Down
ZFAND2B	0.639653327991448	0.000517762701817553	Up
C6ORF150	-0.639608	0.000496306944801253	Down
PTCH2	-0.639579	0.026610722784221	Down
TBC1D26	-0.639538	0.0175878138490673	Down
TMEM14A	0.639488995115986	7.78603844388695e-06	Up
DGKH	-0.639474	2.71291972844862e-05	Down
MVD	0.639386254337097	0.00398863111991195	Up
CDH18	-0.639247	0.0412205604415642	Down
PIK3R2	0.639122390618635	1.455167123021e-06	Up
C1ORF75	-0.639101	0.0363822815114153	Down
SLC17A4	0.638840319571628	5.20979154626399e-08	Up
TMEM137	-0.638613	0.00140919086972589	Down
C1ORF74	0.638514745802807	0.000103272093375751	Up
CCDC9	-0.638456	1.43795586947984e-07	Down
CMTM4	0.638185237128615	0.00152399332718162	Up
HYI	0.638017751271869	0.000248135896059665	Up
ABCC1	-0.637869	0.00358961103711246	Down
SLC1A3	-0.637848	0.00186375007420224	Down
RHOBTB1	0.637747413639604	1.92930730838772e-09	Up
JARID1D	0.637737946265769	0.159991577911076	Not sig
RABIF	0.637576794490229	2.47709170276342e-05	Up
LOC729399	-0.63757	0.0355575604276313	Down
GALNTL2	-0.637536	0.000310942691532343	Down
C3ORF32	-0.637363	0.000967317561839496	Down
PLA2G3	-0.637361	0.0392442541222632	Down
VPS37B	-0.637282	3.67084194299568e-07	Down
PEX10	0.637199864659639	0.000319863443155017	Up
OR6C3	-0.63688	0.0167036646105062	Down
HDAC11	0.636877316717539	4.20794879934603e-05	Up
PPEF1	-0.636673	0.00291621541782457	Down
HAP1	-0.63662	0.00828887191292908	Down
ZFP36L2	-0.6366	8.76541884507201e-09	Down
TMEM201	-0.636347	0.000153492077442678	Down
RND3	-0.636126	2.53361244909231e-08	Down
ZNF804B	-0.63605	0.0335644456717566	Down
SQLE	0.635989075778383	0.000216256955520228	Up
TMEM145	-0.635885	0.0245520297593821	Down
TMEM19	0.635820114163611	6.86745956090817e-11	Up
WASF3	0.635816220772274	0.00109657023844474	Up
C6ORF70	0.635667920952889	0.00141469299593984	Up
PSG4	-0.635616	0.0733561356680237	Not sig
LOC399900	-0.635401	0.00567158277121705	Down
CSRNP2	-0.635335	6.16246273282922e-12	Down
KIAA0232	0.634860263291106	5.5022975923769e-06	Up
NUP98	-0.634818	1.39575727028806e-05	Down
LTB	0.634736415076819	7.12031133573486e-05	Up
ABCC4	0.634310969907403	6.3446257836241e-05	Up
YPEL1	0.634251617673993	1.38172740098396e-06	Up
GLDN	-0.634205	0.0360789522365889	Down
YPEL2	-0.634153	3.06521215764038e-07	Down
SLC5A1	-0.634101	0.00128300770957875	Down
CRYBA1	-0.634081	0.00466284635675236	Down
NAP1L3	0.634069407788967	0.000692954883836198	Up
CARD9	0.634055497748776	0.000125571815292357	Up
GHRH	-0.634053	0.000614625776310049	Down
NAT2	0.63400964044058	0.0001307030448445	Up
ZNF658	0.633930621209803	2.22255782290653e-05	Up
C11ORF67	0.633799490104801	7.64205869205122e-05	Up
GZMA	0.633758411299343	8.12753367933402e-07	Up
CHMP4A	0.633627420367826	0.00643772742460553	Up
SMTN	-0.633392	0.0001561936157765	Down
METTL1	-0.633238	1.50411539269532e-07	Down
MYL5	0.633136622214591	0.00597186283462703	Up
P4HA2	0.633076258508853	0.000378565233721246	Up
PRPH	-0.633068	0.0259972289896045	Down
CREG2	-0.633013	0.0155372971347369	Down
DNAJC27	-0.632822	4.51990493169515e-06	Down
CLEC5A	-0.632704	0.000109212718109467	Down
CCDC127	0.6325241662851	0.00141671998797832	Up
HISPPD1	0.632473728899569	0.00269687865746866	Up
VCY	-0.632448	0.0248025507989327	Down
HNF1A	0.632422922148455	1.19080220609793e-07	Up
TBC1D19	0.632408811228123	4.55008314635826e-06	Up
SLC35E4	-0.631947	0.0223108327387139	Down
ZNF365	-0.631931	0.0433635680631082	Down
KCTD13	-0.631913	4.06538367448986e-05	Down
EML2	0.631753939331494	0.000257163141704365	Up
CSDA	-0.631746	2.68178364760652e-07	Down
KDELC1	0.631624477513219	3.15561661345737e-11	Up
MUM1	0.631606242190673	0.000103272093375751	Up
HLA-G	-0.631531	0.00704841464446606	Down
ELMO3	0.631527918269226	0.000142807644665905	Up
UBXN11	-0.631456	0.00720703072302404	Down
FAM58A	0.631142131130447	0.000219519896077778	Up
S1PR3	-0.631095	1.81002915471351e-07	Down
CHAT	-0.631072	0.0275182920908758	Down
ACN9	0.630928494963364	0.00636305332561645	Up
VPS8	0.630852131715503	4.09892759817306e-07	Up
NEB	0.630745570754478	0.0040900133025334	Up
NLRP9	-0.630564	0.00188810160733181	Down
CDC45L	0.630538400081395	0.00012515323151723	Up
ST8SIA5	-0.630538	0.0236471656129463	Down
CREB3L3	-0.630421	0.000613536310651069	Down
LOC730347	-0.630373	0.0227628657434157	Down
ILKAP	-0.630261	0.00338022413182459	Down
HNRNPU	-0.630089	1.79641194492189e-07	Down
C6ORF64	0.629911472552907	8.02951468027002e-09	Up
LOC728276	-0.629799	0.00562306786347515	Down
SLC23A1	0.629746892322949	1.4888258616019e-11	Up
TUBB2A	0.629643658882786	8.82452291408459e-05	Up
TTPAL	0.629567277396204	3.09059951805076e-06	Up
OR10V1	-0.629304	0.0272269280822534	Down
DNAJC28	0.629206523071831	0.000171275823055848	Up
CALN1	-0.628854	0.00930926257327119	Down
CDKN1A	-0.628656	2.97656477243362e-06	Down
WBSCR28	-0.628232	0.0235114965208128	Down
ARHGAP6	-0.628172	0.0118825117636709	Down
RNASEL	0.628084339336588	5.73861461676436e-06	Up
FAM178B	-0.627996	0.0117043140852617	Down
MAGEE1	0.627911269039984	7.78668256056262e-06	Up
LRRC37B2	-0.627875	0.0169294952764026	Down
NAT6	0.627867073094725	2.01455634334789e-07	Up
MORN2	0.627817676790803	0.00111177903938003	Up
ZNF311	0.627635496426022	6.00082377830489e-07	Up
HTRA4	-0.627431	6.09967071724541e-05	Down
[truncated: 18,820 more rows]

## Sheet: GSE100927
Supplementary Table 2: Differential Analysis of GSE100927 Dataset
id	logFC	pvalue	sign
MMP9	3.85355313346075	7.89276202425361e-20	Up
PLA2G2A	-3.22549	1.97997479739506e-14	Down
ACP5	3.20001616499442	1.35236856642064e-17	Up
CCL18	3.01072911689759	1.98349123878597e-11	Up
CXCL14	-2.92141	9.41465998307467e-11	Down
MYOC	-2.89506	3.47935067748847e-17	Down
PI16	-2.83338	8.24359520308185e-19	Down
SPP1	2.78886691750279	2.61614337166358e-12	Up
SCARA5	-2.73557	2.67588211772746e-16	Down
IGLL5	2.69626574693423	8.6051082729809e-13	Up
IBSP	2.62136446886447	2.02409428366255e-19	Up
CCL3	2.6032682353878	9.17701612935674e-18	Up
MMP7	2.47668432473324	2.41070299461336e-10	Up
IGLL1	2.41281989568402	7.51495521758792e-14	Up
MMP12	2.32334728858098	3.70678671536678e-09	Up
CHI3L1	2.30090549848702	1.61505107629409e-12	Up
APOC1	2.29568460344004	7.28814966312351e-08	Up
IL1RN	2.22117136486702	3.37249770519412e-13	Up
CCL4	2.21949303232999	6.93394543315784e-17	Up
CCL3L3	2.21110867574455	2.50448152424773e-17	Up
DES	-2.1236	7.75988360521437e-08	Down
LILRB4	2.07569939480809	2.60405584798502e-12	Up
IL4I1	2.03590032250358	8.27521877061658e-13	Up
SLAMF8	2.03577560121039	2.61481562578576e-16	Up
ADAM8	2.0034385451505	3.72885574741413e-13	Up
HBA2	1.93918510113075	1.00428956149616e-09	Up
APOE	1.93892626214365	9.52695154209879e-10	Up
LOC96610	1.93873996655518	3.96770190541581e-11	Up
ITGAX	1.91783629956999	4.19478159472718e-14	Up
MMP1	1.91497427934384	1.1967040337834e-09	Up
HSPB7	-1.9101	4.07959376989911e-22	Down
CD52	1.88568201544832	1.05645668418711e-15	Up
PLA2G7	1.88138097228858	1.54453912579506e-11	Up
SLC37A2	1.87064092610288	2.16928061047818e-15	Up
HMOX1	1.85130086399108	6.71386575141592e-14	Up
APOD	-1.81743	3.3751751201721e-12	Down
VIT	-1.81546	7.33206095194114e-13	Down
IFI30	1.79216475553432	7.61332331300339e-14	Up
HP	-1.79183	1.00737702131598e-09	Down
AMICA1	1.79005365105908	2.15806582650319e-20	Up
SLAMF7	1.77717612279025	3.55745824627923e-16	Up
ITGB2	1.77466228698838	2.40156916134941e-15	Up
NCF1	1.75367980570155	5.58300960691529e-21	Up
LOC100653210	1.73690510033445	9.11823077185392e-11	Up
ADAP2	1.73398512900144	4.8407038804688e-22	Up
TREM1	1.71561287625418	1.32579665630919e-11	Up
PLCB2	1.70230293438446	1.09519296028405e-19	Up
NFAM1	1.69362816531295	2.01444210860111e-18	Up
CD36	1.6930542881032	4.07944347714993e-19	Up
C16orf54	1.69287269071508	5.2508299338271e-24	Up
CECR1	1.6911115026278	2.78583375913215e-14	Up
FCGR3A	1.68943030339226	3.31025922044293e-18	Up
TBC1D10C	1.65365472208951	2.87869763314187e-21	Up
LAPTM5	1.64442530657748	1.49977386752279e-13	Up
CD2	1.64343402611881	2.02542864021438e-15	Up
MPEG1	1.6432586996337	7.89614094904784e-20	Up
AQP9	1.64264327520306	1.01444034636128e-09	Up
CD84	1.64209197324415	5.15865175488262e-14	Up
FBP1	1.63945761665871	7.50029302291705e-10	Up
CEBPA	1.63875750517599	2.15269216315863e-15	Up
CCR5	1.63076431358497	3.70772604254445e-18	Up
MYO1F	1.6261808209906	1.61808891498881e-19	Up
MARCO	1.62263296305144	3.59982990291323e-06	Up
APOBR	1.62156722806179	1.57246082080222e-16	Up
CSF1R	1.59777444656793	4.25628226065072e-20	Up
RAB42	1.59775645007167	6.75316701066887e-11	Up
HLA-DQA1	1.59	2.92219852065628e-09	Up
ITGB7	1.58772678770505	1.95980309386649e-16	Up
TRAF3IP3	1.58529399585922	7.49249244300919e-18	Up
EGR2	1.58466326246218	4.51573099412121e-16	Up
HBD	1.58326909141583	3.09113161276488e-07	Up
CD68	1.5816160216595	2.46545443049113e-14	Up
TM4SF19	1.57669804108935	7.09603709301764e-12	Up
CCR1	1.57624848702022	1.07773180732144e-14	Up
LAIR1	1.57617994505495	1.77830212641904e-14	Up
WDFY4	1.57382487259118	4.06307821833701e-14	Up
FABP5	1.57202024605829	8.84151879952476e-16	Up
IGJ	1.57200334448161	1.11150530441012e-10	Up
LGALS2	1.57072971412645	1.44402413449506e-12	Up
LILRB3	1.57007495222169	3.40040367174698e-14	Up
TYROBP	1.56745984631311	2.27094538155896e-15	Up
CAPG	1.56549408743431	1.47655886035998e-12	Up
SAP25	1.56333540372671	1.45671916416746e-17	Up
C2	1.55645252030578	4.50552890975816e-14	Up
CD83	1.55580207835643	1.75006493593186e-11	Up
RASAL3	1.54912476110846	1.86533871261796e-23	Up
C15orf48	1.54862533842968	4.05316870369638e-08	Up
DUSP26	-1.5469	1.099418563688e-15	Down
ADRA2C	-1.54685	3.40781446684422e-10	Down
ARHGAP25	1.54177307294155	3.84020416756815e-23	Up
ALOX5	1.54122503583373	1.80954386131794e-13	Up
CTSB	1.54041650740564	4.86634004450429e-14	Up
SYK	1.53997857939162	3.24177728210964e-17	Up
SLCO2B1	1.53479714126453	1.46506944064352e-14	Up
CD300A	1.53087754817646	1.52606830535484e-15	Up
AOX1	-1.52928	4.9679262511144e-15	Down
FOLR2	1.52874436614111	5.49007893025536e-15	Up
LILRA6	1.5234086837076	3.6207905870398e-11	Up
HS3ST2	1.51918752986145	1.02104684557533e-07	Up
CD53	1.51551590619525	1.13984944060914e-16	Up
TREM2	1.51455177974199	4.44394598148969e-10	Up
SPI1	1.51431842251951	2.66272609561646e-17	Up
DHRS9	1.51266270504857	8.8112258739035e-17	Up
P2RX7	1.50889646042364	3.51587228832864e-16	Up
MXRA5	1.50630817009078	3.70772604254445e-18	Up
FCGR1B	1.50188612836439	4.01639992969091e-14	Up
LIPA	1.50051956919892	1.26183004665108e-13	Up
DENND2D	1.49868334925944	2.57502008965782e-14	Up
LTB	1.49814606227106	3.33251654552715e-24	Up
DOK3	1.49650923713967	6.06327848939368e-19	Up
CYTH4	1.49478181239051	5.97167298077076e-20	Up
STRA6	1.49023566650741	6.43384284788536e-16	Up
FAM78A	1.48825326485109	7.42224968069828e-22	Up
LOC100505702	1.48806653129479	1.07275738694308e-15	Up
RAC2	1.48497802197802	8.75478275138059e-19	Up
HMHA1	1.47945035037426	1.22831748249156e-20	Up
COL1A1	1.47887832457398	2.00403298227259e-15	Up
ARHGAP27	1.47838702420768	1.60161648203134e-25	Up
LGALS9C	1.47746615703138	9.05887174283204e-17	Up
PCP4	-1.47704	2.90026729858207e-11	Down
IL10RA	1.4756749681478	4.50751402865916e-17	Up
NR4A3	-1.47309	4.92068165788466e-07	Down
HLA-DRB1	1.47155446727186	2.53512954422454e-16	Up
ITGAM	1.46118804745979	6.45047504329703e-15	Up
MS4A4A	1.46033446806817	6.63624650486351e-11	Up
FGR	1.46004831581462	2.41890303352893e-12	Up
IL1B	1.45553770504858	1.18669067785722e-09	Up
CCL5	1.45072937569677	3.60297882868416e-13	Up
TNF	1.44682594760312	1.15373539925383e-20	Up
IRF8	1.44642765567765	3.29668057326863e-15	Up
APBB1IP	1.44574446567925	4.40648090665321e-16	Up
UCP2	1.44226122790253	1.65980815831625e-12	Up
DPP4	1.43947979375697	5.3395376303877e-18	Up
PLN	-1.43721	1.66706606643744e-15	Down
VAMP8	1.43596665472209	2.07447229589196e-15	Up
HLA-DMB	1.43542705844879	5.80993424059595e-13	Up
LINC00312	-1.43234	1.64199001918218e-17	Down
ARHGAP9	1.4322337155598	2.45405392831798e-19	Up
C3	-1.432	3.02562330624852e-11	Down
HLA-DQA2	1.43150354355789	1.77699188176198e-08	Up
ITLN1	-1.42746	0.000539497618529917	Down
SPON1	-1.42718	3.85529400421029e-08	Down
CTSD	1.42534651218347	7.61297451494139e-13	Up
CHIT1	1.42472798216276	2.51889620587e-05	Up
FGD3	1.4233740245262	6.61452563962198e-20	Up
VAV1	1.4232083134257	4.13544648546257e-16	Up
GALNT6	1.42140605590062	2.39344311335487e-17	Up
CXCR3	1.41939944656793	2.13533496684884e-18	Up
MZB1	1.41549864628126	3.06657642396292e-11	Up
MSR1	1.41437183468705	1.44254820690643e-11	Up
CA2	1.41106669055582	1.10181918526926e-13	Up
CD163L1	1.41039759515847	8.98397374559554e-20	Up
TMEM37	1.4081593804746	8.6656635458728e-14	Up
TNFAIP8L2	1.40755353161332	1.35236856642064e-17	Up
STAB1	1.40726827520306	4.2828302798182e-20	Up
LSP1	1.40335113075331	1.31582555302928e-16	Up
SAA1	-1.40251	6.04634401732275e-06	Down
LILRB1	1.40239261825131	1.11385128089502e-13	Up
CX3CR1	1.40130217789457	5.5555998088566e-17	Up
C1QA	1.3981300764453	5.89524747620025e-13	Up
LY86	1.39535998964804	2.65530653947197e-13	Up
CSF3R	1.39455297419972	4.39089701527498e-13	Up
SEZ6L2	1.39402458592133	1.48619619755798e-16	Up
ARHGAP30	1.39006171364867	1.82059586606419e-18	Up
CHRDL1	-1.38999	5.68390043821964e-11	Down
IRF5	1.38501457238414	3.36405222812074e-10	Up
PTCRA	1.38439847109412	2.5570343191698e-12	Up
LOC100652963	-1.38416	1.20487540272404e-18	Down
TLR7	1.38161962494028	3.50191591660255e-16	Up
HLA-DRB4	1.38130343207517	3.78447099220297e-12	Up
WNT11	-1.38083	3.73002612789621e-15	Down
FAM150B	-1.38059	3.32704730498476e-11	Down
CSF3	-1.38027	4.69359916088273e-06	Down
HLA-DPB1	1.38007417582418	3.6119840263552e-13	Up
MAFB	1.37721131947763	1.62418559094409e-17	Up
FBLN1	-1.37505	1.38803203771971e-11	Down
HBB	1.37408231804428	1.41249913918376e-07	Up
IKZF1	1.37238598901099	7.89276202425361e-20	Up
C1QC	1.37164210065297	4.82407429518655e-15	Up
MS4A7	1.37158482640548	6.58117022568708e-15	Up
FYB	1.37146667462972	1.79443273383091e-16	Up
DPEP2	1.37105172001911	3.48158581801145e-14	Up
KIAA1199	1.36852096273292	3.59178601332587e-10	Up
HCAR3	1.36660152890588	1.83439011751108e-10	Up
TMC8	1.36552444656793	2.44613579809126e-18	Up
SFRP1	-1.36482	1.26331569854289e-10	Down
HPR	-1.36436	8.25988540980773e-10	Down
ABCA8	-1.36432	6.8646560321625e-17	Down
LOC283050	1.36386632027393	1.81389745225998e-09	Up
XLOC_l2_006821	1.36267130514413	4.12732612599072e-10	Up
HLA-DMA	1.36149599856665	3.7356722400144e-15	Up
PTPRC	1.36065066093328	1.56560533139225e-16	Up
HLA-DQB1	1.36005361124383	2.58972189064787e-14	Up
OSBPL3	1.35930836916707	2.62700819243462e-16	Up
RASL10A	1.35542632186654	1.33730278594817e-12	Up
PKD2L1	1.35506547619048	1.97274895977186e-06	Up
FAM71E1	-1.35311	7.04388507350475e-19	Down
C1QB	1.35178004061156	3.2519690513884e-10	Up
LOC100507150	-1.35135	2.37130719327339e-12	Down
KLHL6	1.34950511626055	1.57599235592399e-13	Up
HCST	1.34252046504221	2.24135085333361e-18	Up
CCDC88B	1.3424388835802	1.28943728440365e-18	Up
SLC15A3	1.34150858018794	1.40031998454737e-12	Up
RGS5	-1.34147	2.96329231171902e-11	Down
SIGLEC1	1.34056008122312	4.97987906774128e-16	Up
SCRG1	-1.3404	2.82274878992545e-09	Down
TC2N	-1.33882	7.85293154122888e-20	Down
LILRB2	1.33726996735149	2.36929046027437e-14	Up
SGK223	1.33417811355312	7.35960822272199e-26	Up
TFPI2	-1.33416	4.51475769639864e-12	Down
TRPM2	1.33320811434942	9.09473464725344e-17	Up
STAC3	1.33222537426342	1.21685609296696e-14	Up
MRAP2	-1.32998	4.34536422754701e-15	Down
XLOC_013983	-1.32579	1.50240697766267e-15	Down
XLOC_007433	-1.32482	1.86853468417961e-09	Down
ITGAL	1.32445548654244	7.24248986690601e-18	Up
TBC1D2	1.32405582099061	3.71975919742634e-14	Up
ANPEP	1.32165163640707	3.4665771027842e-20	Up
CD14	1.31710503264852	7.75632904282795e-14	Up
TNFRSF25	1.31682367813346	4.50552890975816e-14	Up
CCRL2	1.31617922838031	6.03044737321726e-14	Up
LOC100506585	1.31589	5.70621166015292e-13	Up
SUSD5	-1.31585	2.67765768299668e-14	Down
NCF2	1.31445901019271	9.84938897203655e-13	Up
FCGR2A	1.31336353320593	1.05664643645382e-14	Up
CD37	1.3132237617455	1.70195436873604e-12	Up
FHL5	-1.3119	2.16249858551221e-06	Down
CILP	-1.31181	3.11851875279359e-07	Down
TM7SF4	1.30954743987896	1.92677241843788e-09	Up
MAPK13	1.30893516085364	2.95907954228583e-12	Up
DARC	-1.30846	2.22145099837379e-11	Down
EMR2	1.3071867335563	7.75632904282795e-14	Up
BTK	1.30514317566492	1.1467070941666e-14	Up
IL7R	1.30393436454849	1.99245712094826e-11	Up
DOCK8	1.30258086478739	5.23915702057316e-17	Up
LCP2	1.30227886606148	7.01636760363476e-17	Up
HLA-DRA	1.3015944417901	6.29003642218701e-12	Up
CASQ2	-1.29785	4.73340044110623e-07	Down
HLA-DPA1	1.29537259117694	2.0453082583855e-13	Up
PYCARD	1.29488945293837	9.38077441250774e-18	Up
IGSF6	1.29452036550406	8.13182223193369e-12	Up
PDE6G	1.29417064819239	3.39047345857221e-10	Up
SNX10	1.29291549211658	7.08567315223797e-13	Up
MNDA	1.29267478897914	6.09662699276927e-18	Up
FUCA1	1.29159939878962	1.39681600243931e-10	Up
MS4A6A	1.29096745102723	2.7894714329848e-12	Up
PTPLA	-1.28967	1.22831748249156e-20	Down
VMO1	1.28872766364071	3.4456635526849e-09	Up
GUCA2B	-1.28844	9.68085036683856e-18	Down
MT1M	-1.28816	6.52090062782707e-18	Down
TMEM176B	1.2876403089664	1.35616670197626e-11	Up
RNASET2	1.28690752906514	4.50554964815537e-14	Up
TNFRSF21	1.28595777591973	2.38259058657318e-13	Up
IL2RG	1.28476180522376	5.29332924094341e-16	Up
LOC100505592	1.28468543956044	1.25489110719076e-13	Up
EVI2B	1.28468161729575	1.05667822998542e-15	Up
CD33	1.28418044274566	2.97789784759141e-14	Up
XLOC_l2_015033	1.2832918259277	4.081393904198e-16	Up
ANKRD58	1.28158829033285	5.42615657257e-12	Up
POU2AF1	1.27893374741201	1.92917534312122e-11	Up
CARD9	1.27722081541647	1.17519333743514e-16	Up
SYTL1	1.27679192546584	1.2239299971127e-17	Up
IL17D	-1.27677	3.49730383062803e-19	Down
LONRF2	-1.27564	4.43275743255512e-15	Down
RNASE1	1.27399050406116	3.48000846758445e-12	Up
SYNPO2	-1.2725	8.68138125699148e-09	Down
ADAMTS4	-1.27134	2.56272332079157e-06	Down
RBPMS2	-1.27032	7.40039828249767e-08	Down
FLNC	-1.27002	3.50006779989672e-13	Down
RAMP1	-1.2697	4.11599729273155e-16	Down
STMN2	1.26959997611084	2.57428629475048e-07	Up
HSPB8	-1.26871	5.16191266276598e-16	Down
FAM180B	-1.26606	2.07408100411031e-09	Down
GPR65	1.26271675426023	1.94511761076636e-15	Up
NLRC4	1.26033399028508	2.7757736786274e-15	Up
KCNQ1	1.2591860367893	2.37227927219968e-18	Up
SASH3	1.2573399227584	3.52949130416049e-15	Up
XLOC_000983	-1.25645	1.92894287805831e-16	Down
S1PR4	1.25629387641344	1.2842963476142e-16	Up
LILRA4	1.25484286908744	7.74262190538273e-12	Up
LPL	1.25425288660615	1.06639743633393e-08	Up
DIO3	-1.25355	1.51362510870634e-07	Down
GMIP	1.25329620560599	9.67442507988442e-19	Up
LST1	1.25215354753942	8.53486792083936e-18	Up
C13orf33	-1.25143	2.55173859467755e-15	Down
MS4A14	1.25095787545788	1.94061314289871e-16	Up
TRIM36	-1.24743	9.91330046858791e-15	Down
HLA-DPB2	1.24472175107501	6.71086852136396e-14	Up
LRRN4CL	-1.24468	4.18310413155854e-13	Down
FCER1G	1.24409153527632	2.53636753294713e-10	Up
C8orf84	-1.23887	1.79274835514206e-07	Down
PCDH20	-1.23627	2.99490607954384e-14	Down
ANXA8L2	1.23311424988055	4.18067752475044e-11	Up
HAVCR2	1.2323744425864	1.52664688332257e-11	Up
CXCR4	1.23200244863832	1.49578381485107e-08	Up
MYBL1	-1.23149	3.02751025770172e-25	Down
SLC7A7	1.23132122949514	9.04125704963629e-13	Up
BLNK	1.23118563863672	1.65177595913498e-17	Up
NFIL3	-1.23047	1.77249473603002e-13	Down
SLC2A5	1.22932441471572	1.06581754753357e-06	Up
SERPINA3	-1.2292	1.81916276166178e-10	Down
LOC100507554	-1.2266	4.17452910679065e-16	Down
REEP1	-1.22544	6.28998252995465e-14	Down
TFEC	1.21935853639114	7.95797464935854e-13	Up
CSTB	1.21664423076923	3.56968198851407e-12	Up
CNN1	-1.21655	7.35706516946806e-07	Down
HTRA4	1.21634050007963	1.99313091195832e-06	Up
KCNA5	-1.21617	5.69623560991943e-11	Down
SORBS1	-1.21377	3.14931514271643e-11	Down
CD74	1.21330402930403	4.60703453531022e-13	Up
SERPINA1	1.21278043876414	4.81216560998816e-09	Up
TIFAB	1.20968725115464	2.77047889411816e-12	Up
INPP5D	1.20690267160376	3.12187564707286e-18	Up
RNASE6	1.20647909698997	5.46001840552442e-14	Up
VAV3	1.20594648829432	5.92328981957471e-18	Up
OSCAR	1.20498003264851	7.02180863463467e-13	Up
PLA2G15	1.20383524446568	7.54962028810637e-15	Up
ANGPTL1	-1.20309	5.20238441204488e-08	Down
ACADL	-1.20229	1.4296773332104e-12	Down
FCN1	1.19850571348941	7.21128937490582e-10	Up
RBM47	1.19850507644529	1.62119757394779e-13	Up
LYN	1.19763057413601	3.2630178129144e-19	Up
ABCC5	1.19350117455009	2.48247302992721e-21	Up
SIGLEC14	1.18987537824494	8.31306409048307e-10	Up
STK10	1.18983763338112	1.66895708513992e-20	Up
EMILIN2	1.18981706880077	7.46977715732289e-12	Up
CPVL	1.1895896440516	2.42609181059795e-11	Up
ASPHD1	1.18833293518076	6.80393198511013e-13	Up
ACTA1	-1.18412	3.82677200163058e-05	Down
HLA-DQB2	1.18331661092531	1.52162035880053e-11	Up
DOK7	-1.17942	5.15360742233162e-14	Down
ASCL2	1.17912302914477	2.30444074610049e-19	Up
CRISPLD2	-1.17702	7.04198523635724e-11	Down
PARVG	1.17610234511865	2.52342250705647e-13	Up
GM2A	1.1757364229973	7.5794251600802e-12	Up
CYBA	1.17458665790731	1.08907447021902e-13	Up
SELPLG	1.17380713489409	2.93165198357302e-16	Up
FERMT3	1.17298616419812	2.12869871905706e-13	Up
MEI1	1.16958661809205	8.57961445563455e-14	Up
HILPDA	-1.16899	8.9288449011259e-09	Down
CYP4B1	-1.16872	3.4680542123393e-15	Down
PAQR5	1.16741732361841	2.6744220863503e-09	Up
PTPRJ	1.16416123188406	2.30658735754901e-15	Up
MYO1G	1.16394435817805	2.32364668244278e-11	Up
PLXND1	1.16230836916707	2.13896623646547e-24	Up
HAND2	-1.16209	4.03763021853413e-08	Down
C22orf34	1.16027892578436	2.71231298676217e-18	Up
FCGR2C	1.16012637362638	1.26089938759566e-12	Up
RASSF4	1.15992988533206	4.58092449793166e-12	Up
CMTM7	1.1573755574136	1.58402488837132e-14	Up
HLA-DRB5	1.15459563624781	7.05290297068198e-09	Up
JAK3	1.15327673594521	5.65670215783488e-14	Up
MIAT	1.15318605669693	1.31592398681485e-14	Up
FAM20A	1.14967345516802	3.28416778259144e-11	Up
PTPN6	1.14870833333333	1.47396841279094e-16	Up
ELN	-1.14685	2.95808869926595e-11	Down
ANGPTL7	-1.14554	7.1354444467972e-09	Down
MREG	1.14526421404682	9.8128685411776e-10	Up
LDOC1	-1.1451	1.38342317024612e-13	Down
PHYHIP	-1.14388	3.74171809826305e-13	Down
COTL1	1.14118016403886	4.50951709510454e-17	Up
MFNG	1.14074145962733	3.08077788664722e-22	Up
PART1	-1.13905	5.8594498493145e-11	Down
MYOM1	-1.13873	7.50168761471653e-11	Down
C16orf89	-1.13867	4.5947510523312e-09	Down
AIF1	1.13805713489409	6.70999777873465e-16	Up
BCAT1	1.13718400621118	1.6817748497728e-10	Up
MATK	1.13658170090779	2.85803186348998e-13	Up
ADAMTS14	1.13613338111164	4.29412896213456e-15	Up
SHROOM3	-1.13535	6.90600581754532e-17	Down
DDX60L	1.13501299968148	1.05313902441715e-20	Up
TMEM47	-1.13486	2.04352721219518e-13	Down
FBXO41	1.13418344879758	5.34076414003332e-15	Up
CFL2	-1.13361	1.37264539150777e-17	Down
FNDC1	1.1335530339226	1.46956796632337e-12	Up
PPP1R9A	-1.1329	8.75451583553567e-19	Down
BIN2	1.13135819796146	8.50112360921876e-17	Up
IL17B	-1.13132	1.28850619047442e-12	Down
ARL4C	1.13074862637363	2.44095591391623e-10	Up
KCNJ5	1.13065589663959	1.53505381213572e-09	Up
NCF4	1.13005731406275	1.08337175147759e-15	Up
DKFZp451A211	-1.12961	7.67318914480116e-18	Down
C6orf192	1.12928446010511	5.19859758037543e-12	Up
C11orf96	-1.12833	2.85198888394191e-08	Down
NPR1	-1.12811	4.24224162966712e-14	Down
FIBIN	-1.12727	1.98124268175373e-14	Down
CYBB	1.12692502787068	2.23763071119452e-14	Up
GBP5	1.12627183866857	5.50431652900158e-13	Up
SYNM	-1.12594	5.55834529054301e-09	Down
AKAP12	-1.12399	9.91517299570005e-13	Down
DACT3	-1.1238	3.01403186965908e-09	Down
CCR2	1.12063788023571	2.93071107684888e-15	Up
LGALS9	1.12047103440038	2.91007594189368e-14	Up
VNN1	1.12037336757445	1.06572313926973e-10	Up
BATF	1.11817447045708	5.17652105409646e-12	Up
SLC6A6	1.11632541009715	2.56413353617978e-16	Up
PDZRN4	-1.11394	1.61220437875239e-05	Down
SLA	1.11305371078197	1.21733797764438e-09	Up
GZMA	1.11294949434623	1.37527714656942e-09	Up
PPP2R2B	-1.11231	5.74352783440177e-13	Down
SPOCK2	1.11230836916706	1.96978187941592e-14	Up
ATG16L2	1.11211207994904	1.12870286430134e-18	Up
XLOC_l2_004840	1.11187623427297	1.08726639665917e-12	Up
VGLL3	-1.11134	7.37072379482005e-16	Down
CD6	1.11102159977703	5.77553988611492e-13	Up
FSTL3	-1.11043	4.64945128076496e-17	Down
PLTP	1.10920749721293	7.91537775226497e-10	Up
IRF7	1.10833938525243	6.65218644879366e-20	Up
CDH19	-1.10725	6.78414579845281e-17	Down
CD3D	1.10396185698359	1.12697248576399e-11	Up
LGMN	1.10381714843128	9.00735644417509e-11	Up
CRYAB	-1.10365	9.44663391497839e-13	Down
HN1	1.10357560917344	1.32299266685848e-13	Up
HCLS1	1.10201785714285	2.93366993426907e-15	Up
RYR2	-1.10129	1.38590298814771e-10	Down
SMTN	-1.10119	2.23643888722877e-09	Down
TLR1	1.0994897674789	4.07964769322257e-13	Up
NEDD9	-1.09904	6.76284185239404e-13	Down
XLOC_l2_010947	-1.09804	8.71790339879472e-12	Down
KCNN4	1.09736522535436	3.8586536939872e-10	Up
CHODL	-1.0973	5.28202226790669e-15	Down
SDS	1.0948354634496	0.000128528839703302	Up
RASL12	-1.09449	5.03647198938977e-10	Down
CD163	1.0941403089664	1.32620962912646e-07	Up
LOC100129846	-1.09326	1.09320824169181e-10	Down
SLC29A3	1.09323626373627	1.31881812787765e-10	Up
TCEAL2	-1.0913	5.00492840819834e-11	Down
GAL	1.09126857381749	3.69821503613143e-06	Up
UAP1	-1.09098	4.4302174548123e-17	Down
SLC1A3	1.0907243191591	1.37182882803375e-06	Up
SAA2	-1.09054	0.00041494789055314	Down
FAM19A5	-1.08973	1.10022576703393e-12	Down
ST8SIA4	1.08807331979615	1.50587653756367e-23	Up
CTSS	1.08733006848224	6.69646486940248e-11	Up
CCR7	1.08673387482083	4.29652553752436e-11	Up
NEXN	-1.08339	2.55312807206141e-13	Down
CPNE7	1.08301288023571	3.06235104740721e-15	Up
TSPAN8	-1.08201	1.56330695042209e-08	Down
IGFBP6	-1.08008	4.13544648546257e-16	Down
C13orf15	1.07855060519191	4.03578779082585e-12	Up
TAGAP	1.07722238811913	2.38848994483605e-15	Up
FBLN5	-1.07664	2.07099820806001e-15	Down
RIMBP3	1.07547003901895	5.11568155962446e-23	Up
PLBD1	1.07420494903647	2.06755393597182e-08	Up
RASD1	-1.07414	1.13926363740395e-05	Down
MUSTN1	-1.0732	0.000261139552247229	Down
ARRB2	1.07269754339863	8.00679519615635e-15	Up
ADAMTS1	-1.07236	5.35895897487098e-10	Down
MILR1	1.07212294951426	1.44864490438459e-16	Up
SYNC	-1.07172	1.47392899346323e-18	Down
CEBPE	1.07126570711897	9.82245298491049e-14	Up
PARM1	-1.07	1.05942297326596e-10	Down
SLC31A2	1.06998813505335	9.54372378972169e-09	Up
FAM110A	1.06909579550884	5.43553183714848e-23	Up
ADAMTS8	-1.06802	2.21704161987703e-07	Down
RHBDF2	1.06754073100813	9.88078087117525e-12	Up
CXCL1	1.06621667462972	9.53728619991082e-06	Up
SNORA11	-1.06565	4.32150316820278e-15	Down
TSPAN10	1.06430934464087	3.11809999144851e-06	Up
LMCD1	-1.06197	8.40728131884749e-17	Down
TMEM51	1.05791497451824	8.42695842463665e-12	Up
LOC100506897	1.05630619923555	2.2190090990567e-12	Up
GPR137B	1.05578874024526	6.69646486940248e-11	Up
PDE8B	-1.05115	8.01611482280183e-10	Down
VSIG4	1.04962253145406	5.01831862358185e-09	Up
CORO1A	1.04914839146361	5.070211916184e-17	Up
GMFG	1.04802251552795	2.14141216853838e-19	Up
CCRL1	-1.04798	2.24151704269127e-14	Down
XLOC_l2_013301	1.04635628682911	3.14578901772595e-10	Up
FLJ90757	1.04632586797261	5.06760921748996e-26	Up
ZNF683	1.04511691750279	4.37216248484652e-13	Up
MARCKS	1.04411841057493	5.35817593280936e-24	Up
SLPI	-1.04248	1.39107917460245e-07	Down
SIRPG	1.04150459866221	1.45445244430422e-16	Up
DAPP1	1.04140836518554	5.85965381907323e-16	Up
ACTG2	-1.04104	6.49940151418635e-05	Down
ITGA4	1.04066786112438	1.00988937835713e-16	Up
HK3	1.04009565615544	8.1685224677703e-11	Up
SGK1	1.03937784679089	1.20931772346548e-08	Up
BEX5	-1.03936	5.01405693667265e-19	Down
TMEM180	1.0388023371556	6.82161825969911e-14	Up
UNC93B1	1.03798289934703	5.19941880411149e-15	Up
C4orf48	1.03786464803313	4.7503769410702e-15	Up
FCHO1	1.03700611164198	6.73315711413541e-18	Up
MPP1	1.0368557891384	1.3805153887742e-13	Up
MYOCD	-1.03417	4.24693840961525e-12	Down
SLMAP	-1.03391	5.49465141372279e-15	Down
NAIP	1.03207294155121	1.16749757621133e-15	Up
ADRA1B	-1.0314	6.78234432100179e-12	Down
CARTPT	-1.03118	4.94310451079576e-07	Down
OSM	1.03114474836758	4.79779593227369e-06	Up
C3orf70	-1.03104	1.10708957246841e-15	Down
XLOC_l2_013193	-1.03081	7.27614706621516e-15	Down
LGR6	-1.03021	4.68434942507349e-12	Down
RPS6KA1	1.02917799410734	6.91498317472644e-15	Up
TMEM61	-1.02889	3.26676243490301e-07	Down
NLRP12	1.02888487418379	4.90215885843184e-13	Up
TMEM35	-1.0283	3.0896829855105e-10	Down
CNTN4	-1.02767	2.20343739163777e-18	Down
C1orf93	1.02764829192547	9.25084198308149e-18	Up
ABCA7	1.02713063385889	1.25870176856412e-17	Up
LDB3	-1.02627	3.91817182937195e-11	Down
HS3ST1	1.02612215320911	2.74098708883425e-14	Up
ZGLP1	1.02578537585603	2.49014588729302e-24	Up
C9orf167	1.02448429288103	5.94168478267682e-19	Up
CORO7	1.0238672758401	7.30166412449711e-16	Up
OASL	1.02065386606148	1.21951079439266e-15	Up
PLD3	1.0192183269629	2.48306073374039e-10	Up
SPARCL1	-1.01848	5.90054893616248e-10	Down
GPNMB	1.01791385969104	4.41322777567112e-07	Up
MYEF2	-1.01786	1.49756922229178e-18	Down
ZNF385D	-1.01717	9.88154271427313e-18	Down
TLR2	1.01587034161491	1.28391499775767e-09	Up
C5orf20	1.01522216913522	3.64465291762492e-11	Up
TMC6	1.01469901656315	5.4104620132138e-14	Up
BTC	-1.01424	7.7628931420929e-10	Down
ADRBK2	1.01418078117534	5.75975843031118e-16	Up
XLOC_l2_007731	1.01367228061793	7.47836438039149e-07	Up
SLC22A18	1.01296237458194	3.5002890400308e-15	Up
TNFRSF14	1.01220520783564	2.62770842361447e-17	Up
PVRIG	1.0110868569836	7.39551107610162e-13	Up
SLC40A1	1.0089796743112	6.69120832565364e-12	Up
FOSB	1.00850173196369	0.00368342728245468	Up
PLAU	1.0082657270266	2.74109551063499e-10	Up
GPR34	1.00787657270265	1.20552512859429e-12	Up
PNOC	1.00776520942825	5.16558599463986e-11	Up
RGS19	1.00658791208791	2.84067911134503e-17	Up
TRIM14	1.00561283643892	5.42710243854753e-13	Up
JPH2	-1.00488	2.95155807506804e-10	Down
LOC645954	-1.00474	3.11009914781148e-12	Down
RAB7B	1.00421295190317	2.58435658730051e-16	Up
FCGRT	1.00414361363275	5.18951507261136e-17	Up
XLOC_l2_012953	1.00383751393534	2.3509770244856e-17	Up
KCNAB1	-1.00378	6.60576176086872e-09	Down
MTUS2	-1.00215	2.98897672174433e-08	Down
FTL	1.00155950390189	2.27394097072349e-09	Up
XLOC_002035	-1.00151	1.17940164934902e-08	Down
HIVEP3	1.00136773371556	1.79970839160834e-18	Up
HLA-J	1.00049882544991	1.11118307656084e-18	Up
CMTM3	1.00014745580507	2.16154627577106e-22	Up
PLEK2	0.999316372033765	4.32538553214018e-11	Up
HMGA1P4	0.999149347029783	2.19538341580858e-21	Up
SIRPA	0.999046563943304	2.10005455813486e-13	Up
AGPAT4-IT1	0.998957138875617	3.61558687890715e-20	Up
GZMK	0.997999781016086	1.95142444997125e-08	Up
C21orf96	0.997419413919412	2.20343739163777e-18	Up
HSPA6	0.996235228539575	2.91816941191043e-09	Up
CRTAC1	0.995485785953174	3.17363993166099e-07	Up
ZNF671	0.99488985109094	3.70772604254445e-18	Up
PVRL4	0.994625019907629	1.33973560225604e-09	Up
FERMT2	-0.993645	1.0220693938317e-17	Down
CCL13	0.99346655518395	5.41044178628734e-07	Up
LOC100131096	0.991955506450069	1.32266618841293e-16	Up
CD300LF	0.991653965599619	5.9613648538027e-10	Up
IGFLR1	0.99136815177576	2.33119365144911e-10	Up
LEFTY2	-0.991007	6.25374049891989e-12	Down
BDNF	-0.990903	8.14661845024205e-09	Down
GAA	0.990797340340817	9.07401204747697e-16	Up
IL21R	0.989488672559324	8.89576965255561e-17	Up
TDO2	0.989198917025008	9.46207921837035e-13	Up
FSCN1	0.988838449593883	3.60139656495711e-19	Up
LOC645638	0.987646739130436	1.39944341245809e-06	Up
NKG7	0.987490643414557	8.88972732059593e-12	Up
CASP1	0.987411490683228	1.43988781005312e-15	Up
PPP1R12B	-0.987188	5.00467012745455e-08	Down
MAF	0.985762083930562	1.12172276341905e-15	Up
RHOB	-0.985606	3.39027116011712e-10	Down
CACNB2	-0.983799	2.166449413718e-10	Down
TNNI2	0.983428451982798	2.92215180500421e-13	Up
RASSF2	0.982738772097468	1.31841114675395e-14	Up
FMNL1	0.982423654244307	1.02930576060131e-14	Up
LINC00112	-0.982066	2.89038007477085e-15	Down
BID	0.981424928332538	6.82385578976031e-15	Up
CENPM	0.981156135531136	7.15451341495614e-12	Up
PNMAL1	-0.979857	7.7007025394139e-13	Down
CIITA	0.978847109412329	1.07625312112128e-11	Up
GPRC5A	-0.978166	3.49967684568292e-13	Down
PDGFB	0.977597666825928	7.56893000578239e-20	Up
PRDM1	0.97671675426023	4.42514106152812e-17	Up
DISC1	0.976673395445135	2.03127834661827e-19	Up
CTSH	0.976576027233635	1.82388446108819e-09	Up
MYCL1	0.976541368052236	1.4952507669988e-15	Up
IL2RB	0.97639070711897	7.76697958772071e-13	Up
HCK	0.97634800525561	1.0625899179598e-10	Up
NTF3	-0.975381	1.06079415758724e-14	Down
SEMA3D	-0.974427	7.90085670820992e-10	Down
PRUNE2	-0.972675	3.0641629046696e-11	Down
CD3G	0.972451007326011	8.83452396813416e-12	Up
SCARB1	0.972100633062588	5.6212593903584e-09	Up
C21orf7	-0.971803	6.99559958565521e-09	Down
MAP2	-0.97157	3.26498402592515e-13	Down
CD8A	0.971541806020067	3.02494684673389e-08	Up
SMPD3	0.970770066889633	4.31911451039963e-17	Up
XLOC_l2_009273	0.969207955088392	1.62489938814031e-19	Up
TIAM1	0.969149665551839	7.92227352387375e-13	Up
CSDC2	-0.96778	1.94511761076636e-15	Down
MYOZ1	-0.967701	2.01451114447423e-13	Down
CTSK	0.966932134894089	6.89418278159201e-11	Up
NFKBIE	0.966587036152258	7.46739673129759e-15	Up
KCNE3	0.9658853718745	3.50006779989672e-13	Up
RGS18	0.965687529861444	9.18154390232469e-13	Up
HRK	0.965626990762858	9.15718585726312e-07	Up
APOC2	0.965587075967513	4.65202573569174e-05	Up
BIRC5	0.96446454451346	1.30171056441372e-09	Up
AOAH	0.964027432712215	1.53836727673837e-11	Up
LRMP	0.963721253384295	9.52621403486658e-18	Up
PHGDH	-0.963078	2.40264910912229e-09	Down
XAF1	0.962521380793119	1.42924311823699e-17	Up
ABCB5	0.96138827838828	1.49760594076784e-07	Up
LIMK1	0.960815774804912	5.3879779402359e-15	Up
NBLA00301	-0.960795	1.00149626585349e-08	Down
KCNJ2	0.960607242395285	6.25324213784177e-15	Up
FAM59A	-0.959755	5.3172012310158e-12	Down
HAMP	0.959477942347509	0.000163252615852433	Up
C1QTNF6	0.959436056696926	1.62869372949426e-15	Up
LOC100508196	0.959068880394968	1.19837463090468e-12	Up
SAMD9L	0.958816232680363	5.58373745200999e-22	Up
TMEM86A	0.958520504857465	1.15201611822279e-13	Up
MAN2B1	0.957297459786591	1.00947198856568e-14	Up
XLOC_008700	-0.957054	1.54007692446137e-10	Down
DEF6	0.956601528905874	4.03842934240052e-15	Up
AVPR1A	-0.956266	0.000732243653250349	Down
PITX1	-0.955927	0.000338462484629247	Down
RN5-8S1	-0.955699	1.75319296175285e-06	Down
LOC283174	-0.955119	5.34454269756345e-08	Down
LPP	-0.954644	1.68326784097336e-10	Down
EFHD1	-0.954593	1.35065931384203e-10	Down
ST6GAL2	-0.954206	1.70732777173868e-08	Down
MYL9	-0.953845	5.94161606542516e-09	Down
MGST1	-0.952919	1.42853788581469e-07	Down
VIPR2	-0.952866	9.23297925159889e-13	Down
SLC11A1	0.952613592928806	2.23736509504269e-07	Up
GIMAP1	0.952581541646759	1.21693504523217e-18	Up
AIF1L	-0.952253	1.81766775639286e-06	Down
SLC22A3	-0.95208	1.45557882356846e-17	Down
LHFPL2	0.950584826405474	4.41654814144987e-13	Up
ADAM33	-0.949488	2.2682281354596e-11	Down
ADCY7	0.948222348303871	3.4819355156615e-14	Up
KLF9	-0.948162	2.72124467777162e-19	Down
OGN	-0.947266	2.44962804374148e-06	Down
DENND1C	0.946032807771939	3.71975919742634e-14	Up
TSPAN15	0.945123506927852	2.29738105176144e-16	Up
CLEC4A	0.942865922121357	2.04883132382073e-17	Up
LY6H	0.94276542841217	1.25665593957715e-08	Up
CRABP2	0.941444238732283	7.29657414853998e-13	Up
PARP12	0.941421583850935	1.21693504523217e-18	Up
SNORD116-19	-0.940424	2.95599546152157e-14	Down
PCOLCE2	-0.940124	3.64950806416277e-10	Down
MX2	0.940033604077085	1.28441995247833e-15	Up
ELL2	-0.939721	2.72463591335091e-15	Down
GLA	0.939704451345754	2.12446272813734e-12	Up
ACCN4	0.939513835801878	4.43447164708305e-10	Up
SCML4	0.939470616340182	1.22479975056746e-14	Up
PLCB4	-0.93942	1.03958249510529e-13	Down
SEPP1	0.938881768593726	8.83936317973909e-10	Up
NOX4	-0.938184	3.617443619715e-12	Down
SRRM4	-0.937777	4.05845607513702e-21	Down
CTSC	0.937507107023414	4.66402268260365e-17	Up
AP1B1	0.936216594999204	1.48292956065821e-15	Up
LCK	0.935729634495939	7.09915142377747e-13	Up
CAB39L	-0.9354	1.20284221503541e-14	Down
PTPN7	0.934581402293357	1.99539523548504e-14	Up
SLC22A18AS	0.933805562191431	3.01433970825004e-10	Up
MYH10	-0.932955	1.82566723281938e-07	Down
TCIRG1	0.932471711259762	4.65367825361471e-15	Up
SH3BGR	-0.931525	9.36355986605031e-12	Down
NOV	-0.93137	4.47891569912234e-08	Down
SLC36A1	0.930323220258005	8.49104546525928e-14	Up
LAMP3	0.93002866698519	7.23738733964919e-11	Up
SOST	-0.929278	0.00230329144719265	Down
PSTPIP1	0.928628543557892	1.33902183212007e-13	Up
KCNIP3	-0.928331	1.62439788868509e-11	Down
LOC643988	0.927616837872274	1.26183004665108e-13	Up
LOC401093	-0.927277	2.62403626358828e-14	Down
CD40LG	0.926866897595158	3.99265089518807e-14	Up
SLC38A7	0.92656412247173	1.67353262683918e-17	Up
SNORD116-6	-0.926536	3.03025086968884e-17	Down
ARHGDIB	0.926434265010354	1.09813660676649e-18	Up
RGS10	0.926255156075806	3.7797495229873e-14	Up
EVI2A	0.925891383978337	6.9487877095969e-11	Up
CSK	0.925493151775759	2.63982251344865e-20	Up
MYL2	-0.925094	2.03149956623879e-13	Down
DNAJB5	-0.92362	4.66338177912144e-16	Down
CYTIP	0.923243709189362	1.14653972106643e-09	Up
HPSE2	-0.922767	2.23424476701144e-07	Down
BAG2	-0.922526	3.89669818150417e-15	Down
CXCR7	-0.921799	1.03212959272393e-11	Down
TMEM176A	0.921762322822101	1.85926179118239e-08	Up
OSMR	-0.921168	3.23470357281014e-14	Down
COL10A1	0.921165054148751	4.05316870369638e-08	Up
ADORA3	0.920823001274091	1.00551601605168e-07	Up
RAI2	-0.92042	4.46184248360691e-15	Down
DOCK2	0.920331123586559	7.18059025593636e-12	Up
DPRXP4	0.919934006211183	4.63636352328481e-14	Up
PGM5	-0.919904	1.00138838590102e-07	Down
OAS1	0.91906814381271	1.88646953647129e-11	Up
KANK1	-0.918523	1.84365661842366e-15	Down
DOK1	0.918290253225036	1.40545673715082e-21	Up
MRC1	0.916044453734672	4.21224195975721e-09	Up
XLOC_011608	0.91491575091575	4.70142729430255e-07	Up
SLC25A4	-0.914679	1.33035411352714e-16	Down
S1PR3	-0.914448	1.93128257221294e-08	Down
PLP1	-0.912804	2.79203476082967e-13	Down
NXPH3	-0.912189	2.35357871423514e-11	Down
SPEG	-0.91166	1.1299165762597e-07	Down
TNFRSF10C	0.911468187609489	5.86412095475755e-13	Up
AIM1	0.910507863513299	2.82625718802039e-17	Up
RNF125	0.910414417104634	8.75996145845262e-19	Up
CTSZ	0.910138656633226	9.16978204630717e-09	Up
MMP19	0.908404821627645	4.50779756159034e-08	Up
CLDN23	0.90835630673674	2.26253871385888e-11	Up
SKAP1	0.908261805223763	1.21910029500491e-12	Up
DGKZ	0.907656055900622	4.82193883338186e-27	Up
GDF10	-0.906716	1.73324559172922e-05	Down
SYNDIG1	-0.906063	5.16819419800917e-11	Down
GZMB	0.90536687768753	1.52401242889691e-07	Up
ERBB4	-0.905119	2.75390465934937e-09	Down
PIK3CG	0.904751911132347	1.15305046302177e-13	Up
TIMD4	0.904423833412965	1.13718835830317e-06	Up
C7	-0.904377	0.000991677870601518	Down
CXCR2	0.903942944736423	2.32725264200161e-08	Up
ROR1	-0.903776	2.00163322471125e-16	Down
ASGR1	0.903652711419019	2.09341933702407e-13	Up
UAP1L1	0.903091176939002	5.97731743917503e-16	Up
PSAP	0.903023769708554	3.80658619402286e-09	Up
REEP4	0.901612298932951	9.33336209940351e-12	Up
SECTM1	0.901507047300526	1.84915648662431e-12	Up
LRRC33	0.901506589425067	1.01769126368937e-15	Up
CDKN2A	0.901198817486862	5.34651807810095e-15	Up
MT1X	-0.901084	4.89249425461395e-09	Down
GADD45A	-0.900576	5.29088884308617e-15	Down
FAM49B	0.900566093326963	5.89786132338191e-13	Up
TUBB3	0.899899506290812	1.18819169460153e-09	Up
GPR64	-0.898533	1.45445244430422e-16	Down
DLX5	0.898131450071666	2.22408066157262e-07	Up
CYP27A1	0.896972388119128	1.45737373203246e-07	Up
ZEB1	-0.896855	9.16382004145658e-19	Down
IFIT1	0.896031314699791	7.44095074336889e-12	Up
C6orf115	0.89568601688167	6.11250970527908e-13	Up
SMAD9	-0.895536	1.63411491277237e-11	Down
PPAPDC1A	0.895050883898709	8.82458744878359e-09	Up
TXNDC3	0.8949723682115	7.12541516538596e-16	Up
C7orf58	-0.894583	4.04361653012361e-09	Down
MAPKAPK3	0.894260570950788	1.39426865881351e-13	Up
GZMH	0.893892658066573	1.27119643411565e-07	Up
YAP1	-0.892126	1.84915648662431e-12	Down
INPP5A	-0.892066	1.59131410006629e-17	Down
PTGS1	0.891333731485904	3.91392394278917e-09	Up
ODF3B	0.891003463927376	6.02861668281885e-15	Up
CACNA2D4	0.890594262621438	6.61968516321053e-11	Up
DUSP6	0.890320453097628	3.16468442227482e-18	Up
LMOD1	-0.890297	3.62636243135293e-06	Down
SIGLEC15	0.889671384774648	7.90085670820992e-10	Up
LOC729468	-0.889189	7.02520068499896e-08	Down
XLOC_l2_000423	0.88899388835802	5.53118934970884e-17	Up
TRIM25	0.887743370759679	5.17384920316786e-23	Up
ITM2A	-0.88669	1.64552686919113e-08	Down
GADD45B	-0.886684	1.43019978321921e-09	Down
MICB	0.886518932154802	3.75430716235615e-14	Up
SEL1L3	0.886189082656472	5.52652750573709e-13	Up
IL18	0.885909141583054	9.1980091996506e-08	Up
AMPH	-0.885018	7.18609779352508e-21	Down
NAP1L5	-0.883504	1.44318132916304e-19	Down
NBEA	-0.883451	6.18144050150945e-12	Down
RUNX2	0.883444616977228	7.82274513452022e-07	Up
GAS2L3	0.883173395445134	1.37566976071211e-14	Up
TNFAIP2	0.88312273053034	3.08758548002985e-08	Up
C1orf162	0.881914855072467	4.71791042037289e-10	Up
RUNX3	0.881841654722088	2.27196534342388e-11	Up
COL5A1	0.881714922758402	9.83643324498836e-12	Up
SCHIP1	-0.881101	8.24009266153632e-13	Down
MYH11	-0.880681	2.50894806311073e-05	Down
SH2D3C	0.880438445612361	1.28835441070688e-11	Up
GPR133	-0.880191	1.44610556464804e-13	Down
XLOC_012142	-0.879395	4.84469559881635e-14	Down
PGR	-0.8791	1.13077847481242e-13	Down
PLIN4	-0.87855	0.000715663574269682	Down
LEF1	0.878356028029942	3.34702266536737e-16	Up
C5AR1	0.878327958273613	1.72906225358451e-06	Up
CSRP2	-0.877329	8.3930228032886e-08	Down
SNORD107	-0.876991	2.47976966396271e-19	Down
SNORD116-4	-0.876088	4.1972634580578e-20	Down
NLRP3	0.875562111801247	1.21841576429653e-10	Up
FILIP1L	-0.874688	9.68155107838099e-08	Down
SOCS2	-0.874516	9.42650453891571e-12	Down
NAGPA	0.874422141264533	3.60139656495711e-19	Up
ACRBP	0.873823319796148	4.23788803032661e-13	Up
VNN2	0.872827201783725	1.6649162027321e-07	Up
RARRES1	-0.872751	2.11143289728338e-05	Down
NPR3	-0.871924	5.5555998088566e-17	Down
RASGRP3	0.871895783564262	3.75430716235615e-14	Up
GRAMD4	0.87120025083612	4.1038075758171e-13	Up
LOC100507008	-0.870452	1.91031799591135e-08	Down
CPNE5	0.870198558687687	1.54307975349907e-09	Up
PLEKHO2	0.869824912406432	4.39608379416069e-15	Up
P2RX4	0.869008281573499	1.59230047137791e-11	Up
VENTX	0.868132425545469	3.47510678701466e-14	Up
PBX4	0.868106565535914	1.98663013305036e-11	Up
GNAZ	-0.868103	8.65628641461995e-09	Down
DENND4B	0.868068243350851	2.35977012112508e-19	Up
FXYD1	-0.867789	7.8718169366022e-09	Down
CCNB2	0.867555462653289	3.8230089640296e-11	Up
SPINT1	0.867307732122949	1.40856262173926e-11	Up
MYO5A	0.867205864787384	1.2753527647895e-15	Up
BEX2	-0.867135	1.06240533872469e-14	Down
S100Z	0.866834288899504	6.51106898176752e-14	Up
OBFC2A	0.86644925545469	8.71082430063775e-13	Up
LOC100506075	0.866416487498012	2.62446369523298e-33	Up
ZNF469	0.865980769230771	3.6557871489851e-14	Up
GULP1	-0.865833	6.79411256741598e-11	Down
ADRB2	0.8655982043319	1.50985776097595e-13	Up
PERP	-0.865419	3.98377764883928e-16	Down
USP53	-0.865377	7.43510306296873e-19	Down
ADAMTSL3	-0.864725	1.73036119680911e-11	Down
HLA-G	0.864501373626378	3.70772604254445e-18	Up
SLC25A19	0.862733715559802	3.52746430014096e-10	Up
PTPRCAP	0.862702221691351	1.03933607174453e-13	Up
NT5DC3	-0.862284	8.58101369397524e-14	Down
NPC2	0.862243291129165	3.50471303149645e-12	Up
SH3KBP1	0.862173793597706	2.08686501132297e-19	Up
PLXNC1	0.861278229017358	5.64101732763199e-11	Up
LYPD1	0.861158643892341	5.52234218454844e-14	Up
STK38L	-0.860479	2.87367244177187e-15	Down
BMPR1A	-0.859624	2.68427183900276e-15	Down
PTPRE	0.859147634973721	1.47498192175206e-20	Up
NRK	-0.859141	4.98105316582218e-13	Down
SLC12A9	0.858860805860805	8.69176672795519e-22	Up
AOC4	-0.858587	5.14489090216482e-10	Down
ALDH1L1	-0.858526	7.66379512668372e-08	Down
PIK3CD	0.858337653288738	3.69651384642843e-18	Up
HLA-F	0.857878344481604	1.26125986317112e-17	Up
CARD8	0.857598881191274	1.57230018450218e-17	Up
MFSD7	0.857498905080427	2.66388268489095e-11	Up
HOXB6	0.857409141583056	6.48674935957121e-13	Up
TIMP4	-0.856624	1.20557115769294e-07	Down
NOD2	0.856456999522218	2.21619992358099e-10	Up
OAS3	0.855651755852846	2.6689066724203e-17	Up
LY96	0.855571249402776	6.537413678568e-10	Up
CTSL1	0.855427994107339	2.37788497547428e-07	Up
CD300C	0.855379081063862	3.09895919710539e-11	Up
NRIP3	0.854286231884058	2.22962285371849e-09	Up
PPP1CB	-0.853828	6.34716030999736e-21	Down
TMEM100	-0.853047	3.96410714796284e-11	Down
NPY1R	-0.852019	5.00437596201427e-06	Down
LOXL2	0.851717271858576	6.93128775641168e-10	Up
SNAP91	-0.851294	2.32573554364777e-17	Down
ADAMDEC1	0.851105888676541	4.00476362401935e-07	Up
SLC16A5	0.850958193979935	1.72653692437359e-13	Up
NPNT	-0.84985	1.2743020140751e-06	Down
HAS1	-0.849538	0.00155615999345889	Down
XLOC_010856	-0.849178	0.010866371564854	Down
XLOC_l2_000342	0.848867435101131	8.79163926547697e-09	Up
TSPAN33	0.847923435260392	6.45864517171945e-18	Up
SHC4	-0.847509	9.78646661565171e-09	Down
GALNTL2	-0.847258	1.12535100619941e-05	Down
PCDH11Y	-0.847069	3.73194957954014e-11	Down
ITGA5	-0.846909	3.25517015341436e-08	Down
FAM105A	0.84685079232362	1.029859572621e-12	Up
RIPK4	-0.846614	7.53836744054507e-09	Down
NTN1	-0.846412	6.41161809005517e-06	Down
PDXK	0.846329431438125	3.00529157872242e-18	Up
HSD11B1	-0.84624	2.4201508466558e-06	Down
MCAM	-0.845972	1.11282075276136e-05	Down
PRKG1	-0.845924	1.27765652807216e-16	Down
HBQ1	0.845885212613473	3.23298675519527e-05	Up
MFSD1	0.845465938047459	7.57411117558345e-10	Up
ALDH1B1	-0.844682	2.01730373474603e-10	Down
NGFR	-0.844208	1.54192111592682e-06	Down
TNNT1	0.843977942347506	2.32076002700281e-07	Up
CSRNP1	-0.843613	2.89077233663448e-06	Down
XLOC_004924	0.84359906035993	6.04332395406642e-06	Up
HTRA3	-0.843231	4.07411918760333e-09	Down
DCDC2C	-0.843151	4.05845607513702e-21	Down
XLOC_004956	-0.842944	0.00702186702424892	Down
PDE1C	-0.840639	8.68797114017851e-07	Down
SMPDL3A	0.840449255454691	3.60062655891694e-06	Up
TTYH3	0.840250238891547	2.2496402633915e-11	Up
UNC13D	0.840060180761269	9.73532479231399e-19	Up
NCKAP1L	0.839825091575094	7.87998940845902e-11	Up
PODXL	0.839512999681482	1.02073993394124e-11	Up
TPSAB1	0.837596352922443	1.08239851060072e-06	Up
TPST2	0.837019190953976	1.03785911875818e-13	Up
WNK2	-0.835779	2.49604440629634e-06	Down
ALOX5AP	0.835566491479537	3.92756996634562e-07	Up
LOC441268	0.832784679089027	1.14619674826774e-16	Up
XLOC_006756	0.832728141423795	8.37409906232202e-06	Up
SH2B3	0.832701684185381	8.02335588006764e-20	Up
CXCL10	0.832283942506772	2.55941328160414e-08	Up
BST2	0.832083771301165	7.99217201636766e-12	Up
FILIP1	-0.831847	5.42570144280159e-10	Down
GPR160	0.830976568721137	6.33142422342304e-12	Up
PALM	-0.830803	4.78278753719837e-06	Down
CNTN3	-0.830168	1.05385414199034e-10	Down
MFAP3L	-0.830088	4.96550809126511e-15	Down
CSRP1	-0.829691	9.03190960122072e-07	Down
CST6	-0.829673	1.46005990335863e-07	Down
ATP6V0D2	0.82927237617455	3.40181141077472e-08	Up
FOXC1	-0.828893	6.63168399075168e-12	Down
CD8B	0.827426381589429	2.30068790918818e-08	Up
CTSL1P8	0.827155996177733	5.44771900030034e-06	Up
MAP4K1	0.826856028029942	6.56039921599996e-16	Up
RHEBL1	0.826526696129959	4.2828302798182e-20	Up
ADH5	-0.826421	1.88074749759794e-17	Down
XLOC_014161	0.824914855072466	1.93549339635252e-12	Up
MT1H	-0.824839	1.46394249149048e-10	Down
SLC24A3	-0.824574	9.88078087117525e-12	Down
RNF135	0.824497392100649	1.23522611814959e-17	Up
PF4	0.823967351489092	0.000321950261772833	Up
HDC	0.823811872909696	3.28930236722779e-07	Up
C7orf41	-0.823125	7.61329927389164e-10	Down
GPX1	0.822853619206885	2.23057237009093e-11	Up
SUSD1	0.821841495461062	4.372604718451e-10	Up
LOC100170939	0.821588788023571	7.42408350951831e-12	Up
XLOC_l2_002469	-0.821196	4.64183153038933e-11	Down
NXF3	0.820990125816211	2.293519882132e-11	Up
XLOC_001215	0.820968008440834	9.59716222809809e-10	Up
CKB	-0.820915	0.000320074768420926	Down
SLC39A14	-0.820699	4.22644332021145e-11	Down
CLC	0.820476727982164	3.04899473109475e-06	Up
XLOC_005327	-0.82045	0.0189881953192294	Down
TK1	0.820404065137759	1.47923108201289e-07	Up
THY1	0.820048614429052	3.04750369998999e-09	Up
TMEM56	-0.819238	1.1315576965449e-15	Down
CTSA	0.818567586399114	2.58979978221916e-15	Up
MOXD1	0.818139890906197	6.1636106433271e-08	Up
KLRG1	0.818017200191108	3.00614079706838e-14	Up
IFIH1	0.816890886287626	7.08023972652532e-20	Up
PRRX2	-0.816881	1.25545373422921e-17	Down
MYD88	0.816432214524608	2.02542864021438e-15	Up
FGF2	-0.816021	2.16706089400469e-18	Down
GIMAP2	0.815490981844242	2.38394182147031e-14	Up
LPAR1	-0.815455	4.40354748253989e-18	Down
TTLL7	-0.815418	1.51708974984117e-09	Down
PFKFB4	0.814583930562192	1.73493536149674e-14	Up
ADORA2B	0.814299032489252	1.46687833979749e-09	Up
TMEM229B	0.813813803949672	3.60139656495711e-19	Up
ADM	-0.813735	2.09415600470821e-06	Down
XLOC_000495	-0.813627	0.021805909940018	Down
ENAH	-0.813573	1.7419124304005e-17	Down
CLEC7A	0.813429089026913	1.58220618425651e-09	Up
MX1	0.813411590221369	1.69423272664751e-11	Up
KLRB1	0.813265189520621	3.29562061165242e-08	Up
TACC3	0.812993151775761	3.52864986559035e-14	Up
PTGER4	0.812642040930084	3.88591068497328e-13	Up
PTX3	-0.812616	0.000477440426455083	Down
B3GNT5	0.812506688963209	1.75516294309833e-08	Up
MAP1B	-0.81249	3.36825488324315e-13	Down
LOC100507165	-0.812411	5.23428898606405e-14	Down
SRL	-0.812123	0.000602290197533304	Down
CXCL16	0.81205687609492	7.89817166319569e-09	Up
ARID3A	0.811328874024524	1.68364070055896e-18	Up
XLOC_009249	-0.81075	0.0207834632763429	Down
MYLK	-0.810334	2.37858726542216e-08	Down
KIAA0226L	0.810053232998882	4.50346941675632e-11	Up
MMP25	0.810044712533846	8.8855404966558e-10	Up
MT1L	-0.810043	3.08114138368947e-10	Down
GPSM3	0.8096150461857	1.50530560379271e-12	Up
ETNK2	-0.809601	1.8584169824985e-11	Down
KRT18	0.80927120162447	1.70560845195197e-07	Up
MT1B	-0.809233	3.5449922477047e-10	Down
LOC100509553	-0.809099	7.67634687573881e-14	Down
CKMT2	-0.808722	3.29677095224559e-08	Down
XLOC_012294	-0.808692	0.0135689669111039	Down
CXCL9	0.808294891702502	2.29914716146992e-05	Up
PMAIP1	0.808018534002228	4.67996576840514e-10	Up
APOBEC3A	0.807850712693103	1.1307779556294e-08	Up
LOC100127983	-0.807752	3.61754936844957e-19	Down
MSRB3	-0.807668	8.38366776805408e-12	Down
ASPM	0.807494266602963	1.91198605865892e-11	Up
WBSCR17	-0.807206	7.46977715732289e-12	Down
PPARG	0.807069358178055	3.48343143663541e-10	Up
IFI44L	0.806460125019907	1.24375574051494e-09	Up
IQCJ-SCHIP1	-0.806067	1.71219869332846e-12	Down
ZMIZ2	0.805888517279823	1.25695530574718e-22	Up
TPM1	-0.805473	1.58220618425651e-09	Down
GUSB	0.805420090778787	7.41772267866895e-17	Up
XLOC_008644	0.805193641503424	6.82694589983575e-09	Up
TMOD1	-0.80448	6.07261433913008e-08	Down
ABCC3	0.804339604236345	3.70481464211977e-09	Up
CFP	0.803658265647396	5.23540339900504e-08	Up
TPM2	-0.803255	4.16607849977868e-09	Down
GSTM5	-0.803171	5.70055414133355e-06	Down
UNC5B	0.803074892498803	2.01097162570856e-12	Up
ACTBL2	-0.803057	1.95263537083838e-06	Down
SGCD	-0.80305	4.62820246409408e-13	Down
HVCN1	0.802828595317728	2.88296888047001e-14	Up
XLOC_007020	-0.802813	0.018726227058854	Down
LOC100129104	-0.802447	6.6918923300955e-19	Down
TRIM58	0.802008679726069	7.01837494324373e-09	Up
CD180	0.801490304984871	1.54907067753912e-09	Up
MIR100HG	-0.801323	3.58625754847041e-13	Down
NCEH1	0.801238373944894	8.412261132805e-08	Up
EFHA2	-0.80079	1.25856409934132e-14	Down
CXorf69	-0.800779	2.51011738976018e-15	Down
SNORA2B	-0.80076	6.50400274353824e-11	Down
RTP4	0.800125696767003	1.76142792994602e-16	Up
LOC606724	0.800063684503907	1.78155501598962e-16	Up
RASGEF1B	0.799285594839942	1.17801493746726e-08	Up
AIM2	0.799278467908904	5.33524912670898e-11	Up
FGL2	-0.799273	3.14715543174774e-12	Down
TEAD3	-0.798586	3.29346915337107e-12	Down
FMO3	0.798392916865743	4.7219409339617e-08	Up
LAYN	-0.798062	1.12465082160918e-17	Down
NEURL3	0.797899327122154	4.66689476978422e-09	Up
XLOC_010855	-0.797584	0.0178268241629754	Down
GCHFR	0.797486801242235	3.11748685649671e-06	Up
C19orf59	0.796903905876731	0.000103205899412366	Up
WFDC1	-0.79624	2.03413639215949e-05	Down
XLOC_003784	-0.79605	2.80482166783415e-09	Down
XLOC_005062	-0.79586	5.76269995991622e-17	Down
LOC100506304	-0.795836	9.66428833100655e-07	Down
RBPMS	-0.795696	2.39110313155906e-09	Down
IDH1	0.795581899984076	8.6511746609918e-12	Up
CLEC11A	0.795499721293199	1.47996301632515e-15	Up
NALCN	-0.795413	2.73167110304807e-13	Down
C2CD2L	0.79537641344163	2.58363584007544e-25	Up
SPOCD1	0.794975752508363	8.56730513102521e-05	Up
DSC2	0.794827221691353	4.4104593942314e-11	Up
OCA2	-0.793993	4.419878214685e-14	Down
FKBP15	0.793735905398951	1.66014007192872e-12	Up
COL1A2	0.793592490842499	2.32373326570639e-11	Up
ABRA	-0.793208	3.3724805826656e-05	Down
IFIT2	0.793208054626534	1.38097373030468e-10	Up
PCSK5	-0.79267	9.63092808527215e-08	Down
TFCP2L1	0.791886068641503	1.89777355673283e-08	Up
PIM2	0.791729714126452	6.18872168852773e-11	Up
SNORA28	-0.791538	1.01890773390589e-08	Down
C20orf103	0.791203555502472	3.18806258623246e-12	Up
ADRBK1	0.790978340500079	1.20434514287559e-23	Up
IQGAP3	0.790672877846791	4.58092449793166e-12	Up
LOC645206	-0.790002	1.31535042741977e-12	Down
GRB14	-0.78967	5.5785847908193e-10	Down
CLEC5A	0.7894922758401	2.68996189159223e-07	Up
P2RY13	0.789371197642939	7.9196548570664e-17	Up
GPR20	-0.789257	6.69274423460009e-05	Down
SDSL	0.789094362159579	3.89795354174504e-09	Up
CD27	0.789077998088868	2.77655059319921e-13	Up
XLOC_013436	-0.788932	1.83472361303817e-12	Down
FLJ42875	-0.788925	1.02099033709887e-05	Down
GPR179	-0.788747	0.0198217564566992	Down
MYO7A	0.788310121038381	2.84576270038452e-09	Up
C1orf186	0.788044553272815	3.1159796190097e-11	Up
2025-03-03	-0.787891	1.77249473603002e-13	Down
PREX1	0.787572384137602	8.27865252858668e-12	Up
CARD16	0.787507544991243	1.77992351588945e-12	Up
CRTAM	0.787133162127728	1.09274445648561e-11	Up
SLC17A9	0.786660196687373	5.18776339429788e-08	Up
CYTH1	0.78663473483039	3.23470357281014e-14	Up
LILRA3	0.786573140627491	2.58685689232117e-09	Up
LOC388630	-0.786023	2.5244332116225e-11	Down
PTPN22	0.785915372670808	6.06024658846062e-12	Up
HMBOX1	-0.785617	0.0368715360711807	Down
HRCT1	-0.785068	2.4105691308917e-06	Down
JAKMIP2	0.785015926102884	2.07043821565852e-07	Up
ITGB1BP2	-0.784584	2.7995000361369e-16	Down
XLOC_l2_007770	-0.784351	0.0149901373388273	Down
SNORD114-3	-0.78391	9.76219556956478e-11	Down
SLC19A2	-0.783567	1.73429692824672e-09	Down
VAC14	0.782630076445292	1.12183689192103e-10	Up
IGFBP1	0.782435777990126	5.51009795834823e-06	Up
PCDH12	0.782159559643254	8.30026360271917e-14	Up
RTN4RL1	0.782156812390512	6.08248936531991e-14	Up
PPARGC1B	0.781730132186651	2.07091333718878e-16	Up
PPBP	0.781405498487019	0.000778400836325095	Up
TNFSF13B	0.781058329351805	1.09870154596961e-10	Up
MT1E	-0.780896	5.7873667272586e-11	Down
NUSAP1	0.78073819477624	1.73756572226206e-10	Up
RYR3	-0.780716	1.96791979845666e-08	Down
LOC648149	-0.780635	1.51361493497213e-14	Down
HBG1	0.78017032967033	0.00323504153326888	Up
PTGFR	-0.780132	3.81323609203776e-05	Down
NCKAP1	-0.779833	6.55228648365743e-15	Down
NUAK2	0.779820910973084	1.8713778083474e-11	Up
PILRA	0.7794552476509	8.32393496153699e-14	Up
PACSIN3	-0.779041	1.26003566370218e-17	Down
SNCA	0.778947881828315	4.97135153917072e-10	Up
APOL6	0.778440555820993	2.31239044926093e-09	Up
HLA-B	0.777988274406756	2.80180719204585e-14	Up
LOC283143	0.777795429208471	1.77137155354523e-09	Up
ECM1	0.777628961618091	6.21463151421912e-13	Up
ARHGAP22	0.777467888995066	1.72000824030901e-12	Up
RPA4	-0.776972	0.0100755399225187	Down
FAM53B	0.776373725911772	4.3492148365817e-22	Up
KCND3	-0.776234	1.02132342616269e-15	Down
GPR182	-0.775976	0.0172580287650881	Down
RAB9B	-0.775896	2.9080434345389e-10	Down
LPAR5	0.775894429845517	1.83381590258459e-11	Up
MAFF	-0.775823	4.41322777567112e-07	Down
HIST1H1C	-0.775328	4.65271553584064e-12	Down
SCD	0.77520723841376	9.03749983461109e-05	Up
RASSF3	-0.774946	1.8584169824985e-11	Down
FBXO2	-0.774522	4.02071101255473e-12	Down
ARHGEF26	-0.774487	3.71424437991464e-10	Down
PLCG2	0.774208253702821	2.82625718802039e-17	Up
HRC	-0.773385	2.48331813875806e-09	Down
GPR132	0.772693263258485	8.35358387828289e-13	Up
RGL4	0.772392120560601	3.51436207827767e-11	Up
CPT1B	0.771690297021821	4.65593141803043e-22	Up
CD96	0.771631330625895	1.14382864319783e-10	Up
MSX1	-0.77161	1.7694087350666e-12	Down
SVIL	-0.77074	6.80214763512188e-11	Down
NR1D1	-0.770635	1.15438590246442e-08	Down
LINC00473	-0.770594	3.93320983514594e-05	Down
CXCL5	0.770427536231884	8.8206229765729e-05	Up
PDLIM3	-0.770343	1.08144889301508e-08	Down
TNNT3	-0.770092	3.07126342443221e-09	Down
TRGV7	0.769936912724958	5.05430573846871e-12	Up
FAM96A	0.769610447523486	5.46263879994098e-09	Up
PTPN21	-0.769375	6.73844145869456e-12	Down
NLGN1	-0.768866	3.08806751409882e-11	Down
TPSD1	0.768854196528109	1.80680638458655e-06	Up
BCL6B	0.768588728300685	9.13017794340994e-07	Up
ICOSLG	0.767924709348623	7.97450484391923e-13	Up
ANGPTL5	-0.767904	1.60946986852836e-07	Down
XLOC_001228	0.767617076763816	3.73471363760693e-07	Up
COL6A3	0.767608635929292	4.08825552636501e-12	Up
C4B	0.767152034559646	9.50816393076728e-05	Up
XLOC_005815	-0.767128	1.09022312233967e-09	Down
IGF1	-0.767126	8.90451075693327e-05	Down
XLOC_004049	-0.767065	0.000190348477038079	Down
C3AR1	0.767042005096352	6.45045199218802e-12	Up
NBEAL2	0.766848343685298	9.0527710559851e-19	Up
RHPN1	0.766659957795829	1.60863447175204e-12	Up
XLOC_011344	-0.766616	3.47554752417977e-06	Down
BCL11B	0.766422678770504	4.06177334731549e-14	Up
PPM1B	-0.765926	7.39572123697401e-20	Down
SRMS	0.765845556617295	3.15020334008873e-11	Up
LOC100506948	-0.765661	4.0331372532117e-13	Down
TES	-0.765484	1.09050901196818e-09	Down
PNMT	-0.765425	8.98088416949629e-12	Down
BMP2K	0.764945393374744	2.40548604468818e-13	Up
C12orf28	-0.764912	3.7342184874488e-08	Down
PVRL2	0.76483876811594	1.2391830481524e-15	Up
PPIF	0.764664178213094	2.57411277894475e-08	Up
PARP10	0.76437876254181	2.64039873512105e-23	Up
VASN	-0.764297	5.84219939833689e-12	Down
LUM	0.763939182194617	1.30251969819936e-08	Up
GSTA2	-0.763605	3.29904453858339e-14	Down
MPP7	-0.763557	3.15545399759407e-15	Down
WDR81	0.76350726628444	2.0036727784557e-16	Up
HES4	-0.763102	1.92925393876467e-07	Down
PION	0.762906394330305	3.13919119953715e-11	Up
THSD4	-0.76273	1.65297529073291e-09	Down
LOC283454	0.762622451823541	7.86016297978639e-07	Up
PGD	0.762324295269952	3.97183034649932e-09	Up
PYDC1	0.761737060041408	1.23605644668646e-12	Up
SCARNA5	-0.761259	9.34970165107736e-09	Down
TSPAN11	0.760906951743908	5.2651635393309e-07	Up
PPP6R1	-0.760315	0.0272561567858127	Down
GPR68	0.758850852046505	3.12119202777716e-06	Up
NAGA	0.758429308010829	1.76483187178385e-15	Up
SCO2	0.758331899984081	3.8965686348551e-15	Up
RAB37	0.758234969740404	1.7120149523507e-15	Up
TGFBI	0.758151297977385	1.06571069912147e-11	Up
LRRC2	-0.757685	0.027534588532762	Down
BAMBI	-0.757653	6.33142742958268e-07	Down
KCNMA1	-0.757581	2.25186809159043e-11	Down
IFIT3	0.757555641821948	5.82133644016382e-12	Up
FRMD4B	0.757292562509952	2.12786671267944e-12	Up
PLIN2	0.757191352126132	1.68299132949658e-05	Up
EFHD2	0.757040571747097	9.64853482944935e-15	Up
HLA-A	0.757004280140148	3.08999948738296e-17	Up
ZBTB16	-0.756905	5.93555032234037e-05	Down
FHAD1	0.756522316451663	6.86075404417933e-10	Up
F13A1	0.756510371874507	5.11703695923961e-06	Up
MT1A	-0.756412	4.93227051593658e-10	Down
HPSE	0.756264811275684	2.5258583777467e-05	Up
SHISA3	0.756143633540372	0.000153974337412122	Up
PTK2B	0.756085981047938	1.15076070125803e-12	Up
KIAA1598	0.75589793358815	7.78199060919501e-09	Up
PLXNB1	-0.755125	3.5201309639083e-11	Down
VASH1	0.755104614588309	4.1972634580578e-20	Up
F11R	0.754329929128845	3.43245679162301e-10	Up
XLOC_009911	-0.754154	0.0411163900928566	Down
SP140	0.753860288262464	3.22593087017561e-13	Up
LILRA2	0.75371342968626	9.32358526410962e-09	Up
ITGAD	0.75364799331104	3.08396445765772e-05	Up
JPH4	0.753406513776079	1.72060931675465e-10	Up
VCAM1	0.752576604554863	1.17252697426798e-08	Up
SNORA15	-0.752401	1.59874180952128e-10	Down
ID2	-0.752054	1.17745257930496e-13	Down
POSTN	0.752052655677655	8.34133524664952e-07	Up
LRCH2	-0.751881	1.16749757621133e-15	Down
XLOC_l2_014602	-0.751514	1.43114485919027e-14	Down
PLS3	-0.751418	8.01754692447169e-12	Down
C1orf38	0.751314321548016	5.48571186421508e-07	Up
CASZ1	-0.751229	2.78207323802939e-14	Down
VSTM1	0.751071508201942	5.20209991368452e-07	Up
CDCA8	0.751011785316132	1.03933607174453e-13	Up
COL4A6	-0.750836	0.000568350244012858	Down
XLOC_l2_012388	-0.749519	0.0298990702233227	Down
DIRAS1	0.749179089026915	1.11063940093338e-06	Up
FHOD1	0.748926779741997	4.05845607513702e-21	Up
SNORD114-15	-0.748327	2.22145099837379e-11	Down
GVINP1	0.748218665392582	2.63040439882022e-16	Up
CDT1	0.747879280140149	4.10504591755472e-11	Up
ZAK	-0.74744	2.03291706900566e-09	Down
RCAN2	-0.746839	8.41774217513717e-06	Down
FAM26F	0.745949474438608	6.09217393844512e-08	Up
AFF3	-0.744671	3.72664108350762e-11	Down
TAGLN	-0.744643	9.98486711140961e-08	Down
SLC26A11	0.744127946329036	5.858766270596e-11	Up
ARHGEF9	-0.743635	5.75408808534704e-14	Down
LOC100130238	0.743448917025003	2.68440607288836e-08	Up
ID1	-0.743254	1.79517679392661e-07	Down
RCAN3	0.743198598502945	4.73680053727982e-13	Up
C11orf35	0.742828276795668	1.04931037230728e-12	Up
LOC100507254	0.742590898232204	4.41712160314344e-10	Up
PTGER3	-0.742511	1.88757172663938e-10	Down
KRT79	-0.74243	0.0183458156094208	Down
GPR116	0.741597706641186	2.12267232811864e-10	Up
C9orf139	0.741565436375219	7.05243054657064e-12	Up
LOC100131733	0.741508122312468	1.80520583855769e-08	Up
VLDLR	-0.741446	5.19941880411149e-15	Down
PARP14	0.74051270106705	1.13176720685015e-17	Up
HSPB3	-0.740193	0.000339896641556504	Down
CCDC88C	0.739946607740086	2.01509590226994e-19	Up
TRPV2	0.739667263895531	4.5534243957521e-11	Up
XLOC_009764	-0.739572	0.0151117917553096	Down
ITGA8	-0.739561	5.63142106652328e-05	Down
PLCE1	-0.739379	3.88086330993044e-08	Down
PTP4A3	-0.737438	1.45305614424107e-07	Down
CNIH3	0.737047300525561	3.63866178618179e-07	Up
LIMCH1	-0.736966	1.12200267008132e-11	Down
LOC729970	-0.736795	1.49509018284201e-12	Down
FASLG	0.736649426660296	3.23262861205191e-15	Up
DRAM1	0.736361383182038	1.21021470484386e-08	Up
SEL1L2	-0.735772	1.05293841106734e-05	Down
C11orf75	0.735636207994908	6.56893990328311e-15	Up
XLOC_000682	-0.735629	1.82880890255909e-06	Down
HEY2	-0.735539	5.96892917621648e-06	Down
SNORA34	-0.734742	2.16940553623542e-09	Down
DAB2	0.73473234193343	1.98004877196221e-12	Up
TRERF1	0.734476528905875	5.54409630643931e-17	Up
HJURP	0.734460423634338	1.4003028185471e-09	Up
FAM107A	-0.732956	1.76213154508143e-06	Down
LOC100505905	-0.732829	9.05887174283204e-17	Down
RIMKLB	-0.732551	4.79140322706798e-11	Down
C14orf132	-0.731633	3.69655094398963e-10	Down
ZWINT	0.731627707437492	3.44596775304961e-11	Up
MAP3K11	0.731434464086639	6.68838674692205e-19	Up
DMD	-0.730921	7.32084267791484e-10	Down
LINC00256B	0.730825449912406	1.42924311823699e-17	Up
NTRK3	-0.730746	0.000180410280272731	Down
C10orf105	0.730727285395765	6.62535032554387e-10	Up
RNF115	-0.730663	8.25656524401847e-23	Down
DCN	-0.730088	7.27640791221615e-07	Down
CCDC154	0.729635590858417	2.36088377663255e-19	Up
KLK1	0.729331043956045	4.26486639452361e-08	Up
CDCA5	0.729123646281257	5.46513217926547e-12	Up
FAM198A	-0.728464	2.43306743930724e-08	Down
APOBEC3G	0.728077042522695	7.97450484391923e-13	Up
LOC100653058	0.72795672081542	6.13865422624863e-12	Up
IFI27	0.72749229574773	2.33891534394642e-06	Up
AGAP3	0.726969103360407	1.8486716381447e-19	Up
ARHGEF4	-0.726959	1.8971691654309e-09	Down
CCL7	0.726595238095237	1.69024744285709e-05	Up
CYP2S1	0.726312330785157	1.44858362575395e-09	Up
SIGLEC7	0.72571524128046	6.468307796782e-07	Up
ADPGK	0.725385232521097	3.80836419545191e-11	Up
RERG	-0.725359	8.12063838179021e-06	Down
SGCE	-0.725257	4.08817068548e-11	Down
FLI1	0.724999999999997	2.59563744642458e-17	Up
NET1	-0.724749	2.41941522551555e-07	Down
DIO2	-0.72422	2.70437308468008e-06	Down
RSAD2	0.723737020226152	1.04959349388648e-08	Up
IL16	0.72332142857143	1.24396881056949e-13	Up
SIRPB2	0.723257903328555	1.8444388226118e-08	Up
CLN6	0.723151178531613	1.254226268533e-11	Up
CAP2	-0.723057	1.43753709753527e-13	Down
FGD2	0.722380793119924	5.31653237198594e-12	Up
ATP6V1A	0.722376931039973	3.58647689214459e-13	Up
XLOC_003228	0.722059344640868	3.41699806059737e-10	Up
OSR1	-0.721887	6.8916386542657e-13	Down
SNORD71	-0.72166	1.57225693561954e-11	Down
FAM43A	0.721026915113871	1.43830747539812e-07	Up
AFAP1L1	0.721004359770665	1.54147976221993e-10	Up
WASF3	-0.720936	3.21062596567642e-15	Down
LPXN	0.720480669692628	8.47177799731822e-09	Up
C6orf105	0.719490703137444	1.66458910993269e-06	Up
XLOC_l2_014048	-0.719427	0.0105792288297018	Down
FCRL5	0.71939494744386	4.50270276103336e-08	Up
XLOC_009191	-0.719036	0.019326255689272	Down
GALNTL1	-0.71898	7.58624681179585e-07	Down
XLOC_004644	0.718567307692309	2.08831596380998e-10	Up
OMD	-0.718298	2.89687918432627e-06	Down
SIGLECP3	0.71816533285555	9.25339831624027e-12	Up
GARNL3	-0.718054	1.88777700492626e-08	Down
CITED4	-0.717727	6.83545252430651e-17	Down
IGFBPL1	-0.717551	1.56728077860517e-09	Down
ARRB1	0.717121297181079	1.24249113205874e-16	Up
RNF44	0.717047280617931	3.06049441801389e-24	Up
EGFR	-0.716656	3.85300724381294e-13	Down
AQP7P3	-0.716477	1.02236512434326e-10	Down
TM6SF1	0.716329988851726	2.91752162116427e-10	Up
MAOB	-0.716127	1.08887854219479e-07	Down
SELL	0.71588600891862	2.76837742064182e-07	Up
C21orf63	-0.715442	9.05887174283204e-17	Down
SCAMP5	0.714907170727822	4.11599729273155e-16	Up
DDIT4L	0.713888875617136	1.60042138701788e-08	Up
SNORA42	-0.713859	3.91904641389934e-13	Down
GREM2	-0.713646	0.000875985022554139	Down
WIPF3	-0.713293	2.71436286181368e-11	Down
TP53I3	0.713258460742159	6.6000269420398e-16	Up
XLOC_l2_015673	0.712929865424432	4.02983106088369e-10	Up
GJA4	-0.712674	2.48696522178852e-06	Down
SEMA4D	0.712560320114669	1.27124930211524e-15	Up
ST14	0.712361900780381	1.51395675212845e-09	Up
RCC2	0.712270465042208	2.51408684539345e-17	Up
TACC2	-0.712078	1.40754242642423e-11	Down
TMEM44	0.711887004300048	9.35514081865833e-17	Up
PAG1	0.711802098264058	2.51458834746528e-13	Up
SNORA27	-0.711748	2.06841540586026e-08	Down
XLOC_005827	-0.711263	7.39733148945459e-08	Down
ERRFI1	-0.71096	9.14213158789006e-10	Down
ST7-AS1	-0.710845	8.85629809022269e-19	Down
CD209	0.710070612358658	3.27359615233934e-07	Up
LAMA2	-0.709961	4.17127841103263e-09	Down
PIK3AP1	0.709766364070711	1.90077620658601e-09	Up
BCL11A	0.709376393534005	7.79599868657041e-12	Up
LOC100288432	0.709245799490364	6.03497502304808e-09	Up
GPX3	-0.708857	3.94565329250883e-11	Down
RTN4R	0.708789994425863	3.69733362712501e-06	Up
EPSTI1	0.708185140946011	6.51106898176752e-14	Up
BVES	-0.708118	8.4119819523899e-13	Down
GIMAP4	0.707059185379837	1.1720686768752e-10	Up
RHOH	0.706865304984872	1.27773715331438e-09	Up
XLOC_011815	-0.706855	1.744555804769e-11	Down
NIPAL3	0.706196249402772	1.6946817642118e-18	Up
FRK	-0.706064	5.75989703711603e-12	Down
HEXA	0.705870879120884	9.78475562245428e-12	Up
IPW	-0.705643	3.36451859527501e-13	Down
LAG3	0.705608735467432	5.13082659363016e-13	Up
SLC46A1	0.704570691989173	6.40352578369338e-17	Up
NDE1	0.704170230132189	1.90464299151449e-17	Up
PKD2	-0.703732	2.5654592437615e-12	Down
GIMAP7	0.70324571985985	1.49209971815805e-09	Up
LOC153684	0.703214644051599	4.91397314553176e-14	Up
SBSN	0.703141802038542	1.18255375430474e-06	Up
SOBP	-0.702406	1.45716405196097e-05	Down
XLOC_012338	-0.702274	1.57148159655173e-08	Down
MOB3A	0.702164934702975	3.7649149473171e-21	Up
PAPLN	0.701918956043954	1.84958783601982e-10	Up
STEAP3	0.701882166746294	8.4291882212676e-07	Up
S100A10	0.701129379678298	4.18872927340053e-14	Up
SLC43A2	0.700688624781014	8.46024389740019e-10	Up
MAP6	-0.700424	4.1623680892599e-15	Down
KIAA0101	0.700107939162288	3.96802304467627e-07	Up
KIAA1644	0.700053312629398	1.73493536149674e-14	Up
HIST1H1E	-0.700037	2.25669692846545e-10	Down
SLC16A6	0.699910276317887	1.7540998575755e-06	Up
PRSS56	-0.699895	2.30963154402141e-16	Down
XLOC_004187	-0.699895	0.0115942898108244	Down
TTLL11	-0.699183	3.85585750129663e-19	Down
GCNT1	0.69912573658226	4.09461234228979e-13	Up
MTSS1	0.698735527154009	3.08052006602198e-12	Up
HLA-E	0.698721492275842	4.84880502539378e-18	Up
KLHDC5	-0.698634	2.19231205477044e-18	Down
TGFB3	-0.698515	1.57485277880173e-07	Down
CPA3	0.698406215161648	9.19109120125622e-06	Up
GNG12	-0.69839	4.65392188350948e-15	Down
NAV2	-0.698383	4.15927908332178e-10	Down
ATP6AP1	0.698242056856191	1.5965475864435e-13	Up
HIST2H2AA4	-0.698234	1.11934374428386e-10	Down
RECQL4	0.698152173913043	1.16734189832155e-14	Up
HBM	0.697872531454053	0.00498799706783824	Up
CARD6	0.697838429686254	1.35386105657285e-12	Up
SAMD3	0.697833651855393	7.2940773830728e-13	Up
CYB561D2	0.697669692626217	1.01500057372069e-13	Up
TMEM200A	0.69763027552158	2.14377927382627e-09	Up
XLOC_008559	-0.697463	0.0409400007319797	Down
CXorf65	0.697354475234909	3.01153589488835e-10	Up
CD5	0.696507564898873	1.50189854714092e-08	Up
GLB1	0.696411331422206	6.62614290198181e-13	Up
MRVI1	-0.696346	2.97235308031527e-07	Down
HLF	-0.696044	7.12919127653162e-05	Down
GPIHBP1	0.695940635451504	0.000406766794590498	Up
XK	-0.69568	7.30238965457858e-07	Down
CARD17	0.695291328236985	2.65860697563922e-11	Up
SCARNA11	-0.695209	1.90770033283508e-08	Down
TSPAN2	-0.695079	1.58426518481415e-09	Down
SCXA	-0.694865	7.75868920733104e-10	Down
SNAI3	0.694792542602328	2.95265294056382e-11	Up
SNORD114-9	-0.694638	4.06629452384749e-10	Down
CCDC142	0.694607899347031	9.80108080504578e-21	Up
SNORD114-21	-0.694334	7.94749020843508e-10	Down
PRKCZ	0.694252050485749	6.35445253576989e-14	Up
SPEN	-0.693991	0.0267750328008199	Down
ZDHHC12	0.693777671603759	2.55157498412714e-14	Up
CD86	-0.693158	0.0461487347598861	Down
PALLD	-0.692679	4.11967461336323e-08	Down
APBB2	-0.692671	1.90856693341904e-17	Down
SLC16A7	-0.692184	6.69151769795337e-19	Down
GIMAP6	0.691461598184426	3.20950003744875e-11	Up
HPGDS	0.691282748049054	1.37394323360118e-06	Up
PVRL3	-0.691266	2.00602450070083e-14	Down
HSPB2	-0.69123	2.03079235618714e-12	Down
MS4A2	0.690515428412168	3.75900292996118e-09	Up
CD109	0.690411709667146	3.29611757088181e-12	Up
SLC39A8	0.690410913362005	1.20178394878525e-08	Up
CKLF	0.690087016244629	3.64494469341183e-14	Up
ATP6V0C	0.689998128682914	4.43917831728023e-12	Up
NFIA	-0.689565	1.36080330540033e-09	Down
GPR162	0.68944246695334	4.00487648821521e-14	Up
SNORD38A	-0.689441	8.80994585360641e-05	Down
GGTLC1	0.68907101051123	8.61511999634592e-08	Up
COL15A1	0.688632107023412	2.97535347023578e-09	Up
STAC	-0.688201	1.68111834509805e-14	Down
TAPBP	0.687979096989971	5.29088884308617e-15	Up
IGF2BP3	0.687698260073262	1.70913252295115e-10	Up
SSTR1	-0.687637	2.82349956584336e-12	Down
ADA	0.687463529224396	6.67823155790149e-12	Up
ACOT4	0.687266364070713	4.94468450632364e-07	Up
RINL	0.687218326962895	1.16154350135094e-13	Up
UNC13C	-0.687183	5.90931740270799e-07	Down
NFYB	-0.686829	2.78347633947655e-13	Down
C1QTNF7	-0.686324	1.2452002766237e-06	Down
MXRA7	-0.686291	2.26079333230287e-12	Down
LOC401317	-0.686126	9.73679364660324e-10	Down
XLOC_l2_002659	0.686096870520783	6.37298844716087e-12	Up
GPR84	0.685657907310083	3.1415216813607e-07	Up
LOC100506115	0.685522834050011	7.12811567647416e-07	Up
XLOC_001855	0.685330884695017	7.72403996280202e-07	Up
LOC100509100	0.68440836518554	0.00127884011988097	Up
XLOC_001699	-0.684397	0.0496235353987953	Down
BICC1	-0.684339	0.0101999886723984	Down
KCNMB1	-0.683083	2.29630227514671e-13	Down
TMSB15B	-0.683044	2.30842431378099e-11	Down
OLFML2A	0.682540173594523	0.000180798013055221	Up
LOC100507239	0.682497690715079	2.45735473393888e-14	Up
TMEM30B	-0.682427	7.65371204613832e-09	Down
WISP2	-0.682255	0.000720978199421406	Down
ANO5	-0.68222	1.11788525178726e-15	Down
MYBPH	0.682209925943622	1.81723896089873e-11	Up
MEIS1	-0.682169	9.95899393389709e-11	Down
KYNU	0.681602663640709	1.35353228865485e-06	Up
MIRLET7BHG	0.681550107501192	2.90735302404454e-07	Up
NFE2	0.681247730530336	7.57218181238481e-05	Up
TSPAN4	0.681236641981209	2.44680040349687e-16	Up
PRKAA2	-0.681044	1.69318527346169e-14	Down
GADD45G	-0.680967	2.75210292474727e-05	Down
FLJ34690	-0.680937	1.41203667976336e-10	Down
OGFRL1	0.680730948399426	2.71251866054279e-11	Up
EPB49	-0.680599	1.4708682838925e-09	Down
ANKRD20A8P	0.679827978181238	2.36843010363e-11	Up
SLC2A6	0.679539198120721	6.78091080732815e-10	Up
FGFRL1	-0.679358	2.97774207397413e-13	Down
SPG20	-0.679258	4.04887341361357e-18	Down
SIGLEC9	0.679138995062908	8.68107896017212e-08	Up
C1orf85	0.679124283325371	5.36353110024227e-13	Up
FOXS1	-0.679067	2.2525273559795e-06	Down
GAS1	-0.678665	3.64351612320184e-06	Down
TMEM206	0.678252249562033	2.35368092939634e-11	Up
ABHD6	0.678041467590383	1.32996138625512e-18	Up
XLOC_002623	0.677963230609971	3.04185518967509e-09	Up
XLOC_l2_007424	-0.677881	2.83015724623013e-07	Down
PROM2	-0.677772	0.0269269682018301	Down
TCN2	0.677219362159582	2.14661221026643e-08	Up
REC8	0.677160853639109	2.83301625778003e-13	Up
FOXL1	-0.676475	4.633837325078e-11	Down
TTC32	-0.676195	6.61063840831086e-16	Down
XLOC_004525	-0.676183	0.0262124080146125	Down
RASGRP4	0.676145922917665	1.5777948434061e-14	Up
XLOC_009582	-0.675882	1.39747564964209e-17	Down
DBP	0.675829988851731	7.30973489613739e-08	Up
ATP6V1B2	0.675763596910334	5.62604114553175e-10	Up
TYMS	0.675618609651218	3.19451266183299e-10	Up
SRPK3	-0.675612	7.09203458975285e-11	Down
C10orf10	-0.675231	0.000118933454247019	Down
FREM1	-0.674983	7.41073566500264e-07	Down
GPC3	-0.674847	1.60119299322266e-08	Down
GAB3	0.674550465838511	8.11364873029222e-16	Up
CAND2	-0.674297	2.28519773300536e-08	Down
LOC282997	0.674248924988055	1.14619674826774e-16	Up
PCDH11X	-0.673901	1.41890026923213e-10	Down
GINS1	0.673891105271544	1.33730278594817e-12	Up
SLC4A8	0.673715161649947	1.49221136764171e-10	Up
C6orf97	0.672930323299886	1.06184473804359e-14	Up
ST3GAL6	0.672785216594999	4.31233217842439e-12	Up
NRXN3	-0.67261	4.06177334731549e-14	Down
XLOC_002133	0.672550147316453	4.86689243553895e-11	Up
HEXIM1	-0.672186	4.1661765049541e-14	Down
ZBP1	0.671997531454052	4.23720273604018e-15	Up
LRRC8D	0.671882186653923	3.31393342983445e-11	Up
LOC643723	-0.671776	9.84938897203655e-13	Down
ITM2C	-0.671208	1.19357737463451e-08	Down
SLC7A8	0.671163859691033	1.01086195747494e-09	Up
PARD3	-0.670638	5.72341982130418e-11	Down
SMPX	-0.670286	7.49665447165061e-09	Down
TBXAS1	0.670206521739133	2.53908172330997e-09	Up
DDIT4	-0.670187	3.16134230083483e-05	Down
TECPR1	0.670121914317566	2.64599765302431e-19	Up
TNS1	-0.670103	5.38502811809707e-08	Down
TIMELESS	0.669426839464885	2.88062909592914e-15	Up
SELM	-0.669364	6.26346009957553e-11	Down
PRR5L	0.669015169612995	1.20559631884943e-15	Up
NFKBID	0.66900613154961	1.4003028185471e-09	Up
SELE	-0.668737	0.0208098708636678	Down
LOC374443	0.667917224080269	1.11372080720333e-15	Up
XLOC_009685	-0.667832	2.33637229521476e-06	Down
XLOC_l2_010061	-0.667254	2.27566005462432e-10	Down
FBXL16	0.666860288262462	8.60914972800608e-16	Up
LOC154092	0.666838887561713	2.45498443832445e-08	Up
SEMA3B	-0.666262	1.60389316146916e-06	Down
CHKA	0.666239648033124	6.41675062441545e-18	Up
STAT1	0.66601343764931	3.02536764137334e-15	Up
PTPN18	0.665984770664117	6.92559190103947e-16	Up
DIXDC1	-0.665599	4.32233023225884e-13	Down
HEXB	0.665439938684507	6.469270672977e-09	Up
HSPB6	-0.665303	2.71667531611123e-06	Down
HEYL	-0.665258	2.14725144882586e-08	Down
ZNF831	0.665055064500717	5.10174756046275e-13	Up
RIPK3	0.664911152253544	1.78143616176224e-10	Up
CMPK2	0.664889512661254	1.43063903198578e-11	Up
ITGA7	-0.664529	9.66254051614849e-05	Down
PPP1R12A	-0.664452	1.75764614205911e-15	Down
SIPA1	0.663847527472528	8.02335588006764e-20	Up
FLJ45340	0.663708353240964	7.0393513569517e-11	Up
PAK1	0.663707138875617	1.60774823307164e-12	Up
LIFR	-0.663695	1.49907045760751e-10	Down
CD28	0.663563565058132	1.35836294378407e-09	Up
ZFYVE28	0.663499402771142	2.89223045837411e-13	Up
C20orf72	0.663494644847907	5.4709304346887e-15	Up
RAB23	-0.663355	4.47994891002871e-11	Down
LOC100652912	0.662628045867172	1.97514875426423e-13	Up
LOC644189	0.662290770823381	6.70487319255262e-08	Up
CDC42EP4	-0.662222	7.54962028810637e-15	Down
NECAP2	0.662153925784358	1.26245422183436e-16	Up
CATSPER1	0.662083353240963	5.86892969525548e-09	Up
KRT16	-0.661937	1.32841186222421e-05	Down
GGA1	0.661905379041253	5.16923040994777e-13	Up
SDC4	-0.661874	5.31818283466145e-12	Down
SEPT1	0.661843904284122	6.31187604976945e-12	Up
GIMAP8	0.661830168020387	3.91817182937195e-11	Up
FXYD5	0.661763955247652	6.36712898844261e-12	Up
ATP6V0B	0.661421683389078	2.70471702390608e-12	Up
TCF7	0.661389612199395	4.76482527821298e-13	Up
BEND5	-0.661298	1.98663013305036e-11	Down
ICAM3	0.661070632266286	1.00865467865247e-16	Up
STYXL1	0.661066352126137	6.09199519354584e-15	Up
PBX1	-0.660994	4.58031498088696e-07	Down
LIMS3L	-0.660751	6.56933917141889e-09	Down
HENMT1	0.660624860646601	2.81788844102545e-20	Up
DAAM2	-0.660504	9.22919168615745e-07	Down
GALC	0.660364249880555	9.3476280731516e-10	Up
TBX21	0.660095417263896	1.11198584792515e-10	Up
MTMR14	0.660014333492596	6.55268355567504e-16	Up
IMPDH1	0.659560957158787	7.09833878346549e-15	Up
WFDC3	-0.659387	2.89676136084933e-12	Down
ASAH1	0.65919095397356	4.08273406107972e-07	Up
TLR5	0.659179228380315	1.07687927824786e-11	Up
C16orf70	0.658950051759835	8.86786039284196e-17	Up
AMIGO2	-0.658817	3.77386354533528e-08	Down
SAMSN1	0.658724159898077	6.18911390157668e-06	Up
PCOLCE	0.658428412167543	5.47092931048098e-10	Up
HIST1H1D	-0.658395	2.76367216496557e-06	Down
LOC100653060	0.658199016563148	2.95808869926595e-11	Up
RCSD1	0.657578117534643	8.84149312635622e-11	Up
PATL2	0.657170031055899	6.42415287734429e-13	Up
IL11RA	-0.657042	1.1490743286899e-12	Down
ASPN	-0.657032	6.77857806905033e-06	Down
OPLAH	0.656937609491958	3.56053694424409e-11	Up
GALNT5	0.656831641184904	4.81306754813687e-11	Up
FGF13	-0.656549	5.62092250891755e-08	Down
SESTD1	-0.656476	5.32196307376837e-16	Down
MMD	0.656369027711421	8.47177799731822e-09	Up
C14orf34	0.656149207676381	6.08210229923751e-07	Up
SHANK3	0.655926660296227	7.07574811850241e-05	Up
TASP1	-0.655838	4.50552890975816e-14	Down
CBX2	0.655367972607102	1.08555835964333e-10	Up
RBMS3	-0.655106	1.20396787437172e-15	Down
SNORD114-23	-0.654505	7.05043019220526e-11	Down
DIRC2	0.654289058767318	1.03785911875818e-13	Up
REP15	-0.654025	0.0106261395805052	Down
DNASE1L3	0.653568940117855	0.000277928178879585	Up
ABCC9	-0.653523	0.00321574686675772	Down
CKS2	0.653449534161491	6.86297012224967e-10	Up
PDZD2	-0.653348	2.98107243509888e-11	Down
NSUN7	-0.653215	2.40642753183375e-11	Down
DCAF8L2	-0.653196	2.18921396856558e-17	Down
PODN	-0.653158	2.36093866221655e-08	Down
TGFBR3	-0.653051	3.16479197663804e-08	Down
TSKU	-0.652835	6.1772783590154e-11	Down
CHST15	0.652796464405159	5.21194621971277e-16	Up
IL6	-0.652706	0.0680585914570521	Not sig
CYP27B1	0.652646699315177	7.7858219414805e-07	Up
SNORA57	-0.652308	1.19776030037956e-11	Down
MYBPC3	0.652012840420449	1.19354094385552e-10	Up
XLOC_l2_003156	0.651249681477941	7.34190566812326e-15	Up
PID1	-0.651249	8.58780051027264e-09	Down
SIDT1	0.65117445054945	1.44599621306522e-12	Up
ICAM4	0.65086064659978	1.89597435001475e-08	Up
IRS2	-0.650854	6.09922794254771e-12	Down
DLG3	-0.650781	5.28817433665894e-11	Down
NRP1	0.650696607740087	4.04084498504824e-17	Up
C6orf26	0.650588409778629	3.90647717397747e-17	Up
LINC00340	-0.650573	0.0542626227096551	Not sig
RNU105C	0.650507544991238	2.40268084838212e-07	Up
EGFL6	0.650002528268831	1.8879122739799e-05	Up
TMEM26	0.649839783405002	7.33098034618327e-09	Up
SCIN	0.649220437171524	5.36639791240235e-07	Up
KCNAB2	0.649058966395923	2.5599903646284e-09	Up
ADH1B	-0.648981	1.09703283980729e-06	Down
HHEX	0.648352404841536	2.24564881981951e-15	Up
G0S2	-0.648282	0.00792750477932006	Down
LOC100506870	-0.648133	1.57572608880157e-07	Down
SH3TC1	0.648007226469183	3.81380297537891e-11	Up
GPR171	0.647702082337956	1.44981475389263e-06	Up
LOC100507642	0.64768733078516	2.40356012454962e-10	Up
THRB	-0.647666	2.04772327046164e-13	Down
CADM1	0.647547977384932	3.36706518172087e-07	Up
LOC115110	0.647242514731644	1.23106181709185e-12	Up
APCDD1	-0.647052	1.24284187389007e-06	Down
FHOD3	-0.647046	7.98238070979727e-10	Down
DDAH1	-0.647035	2.00074436991015e-13	Down
GNAI1	-0.646924	4.20151764303896e-06	Down
LOC388242	0.646882684344645	2.80388210010281e-15	Up
C6orf145	-0.645662	1.22137460318646e-13	Down
XLOC_007189	-0.645589	9.43059871552809e-17	Down
PAWR	-0.645538	2.20843443101003e-08	Down
LOC400958	-0.645423	0.0498761085251404	Down
MCOLN1	0.645368649466475	7.78199060919501e-09	Up
ZFAND1	-0.645191	1.41011251364983e-13	Down
MPPED2	-0.644922	2.58157954209445e-08	Down
SGCA	-0.644785	1.36081564040714e-05	Down
MPZL3	0.644722607103048	2.10478465006175e-10	Up
PDE5A	-0.644437	7.86906897896195e-06	Down
TBC1D3G	0.644405100334447	4.82939746580488e-17	Up
BATF2	0.644404284121675	7.2238930466983e-14	Up
MBOAT1	0.644070035037424	1.18058390982697e-13	Up
LPHN3	-0.643915	0.00280145808521959	Down
NFIB	-0.64347	4.18476566168647e-08	Down
MYRIP	-0.643233	0.000247261920741798	Down
GNS	0.643217709826404	1.69588424370073e-12	Up
PDGFD	-0.643144	1.84580084378482e-09	Down
SNAR-A3	0.643053372352284	1.28558458745323e-08	Up
SACS	-0.643053	3.46415054920583e-10	Down
TBC1D3P5	0.64296179726071	2.48854356061185e-15	Up
PSMB10	0.64236653925785	1.42924311823699e-17	Up
SRPX	-0.642256	2.62122881818527e-05	Down
LASP1	0.642182632584806	3.51933866623704e-19	Up
SNURF	-0.642152	4.69011312998214e-18	Down
KRTAP6-3	-0.641968	7.87884309408478e-12	Down
RALA	0.641555661729576	5.65394383039016e-11	Up
LOC100507412	-0.6412	4.49258688366248e-06	Down
NDOR1	0.640877946329031	9.97103407152216e-15	Up
CLTC-IT1	0.64086815177576	7.9241855969873e-16	Up
CTSL1P2	0.640819616977229	6.84579928431778e-07	Up
XLOC_011331	0.640715	1.16227510075196e-07	Up
CNTN1	-0.640615	4.78222252127803e-12	Down
ATP9A	-0.640579	9.03029897584711e-10	Down
CD247	0.640529304029303	2.01244718319769e-09	Up
JUNB	-0.640304	2.63168537600411e-05	Down
ZNF646	0.640093267240004	2.49014588729302e-24	Up
STXBP2	0.640036430960344	1.21424580463213e-10	Up
CPE	-0.639804	4.25330556443208e-06	Down
CAMK2G	-0.639803	2.23195284340713e-09	Down
OSTF1	0.63975796305144	8.91361719435335e-15	Up
NCS1	-0.63966	9.97434745523888e-11	Down
NEFH	0.639616399904447	2.08504794608531e-07	Up
SNORA63	-0.639551	1.39749381489975e-11	Down
CALD1	-0.63947	3.46901674353726e-09	Down
CAMK2N1	-0.639467	2.30768068660359e-07	Down
HLA-C	0.639289038859689	6.60425695840535e-16	Up
RELT	0.639184225195095	2.47230512215996e-06	Up
LOC100270746	-0.638749	4.21797926397387e-08	Down
HOMER3	0.637982859531776	6.87057035042957e-17	Up
FBXW4	-0.637641	6.52090062782707e-18	Down
RNF152	-0.637437	1.80355330589302e-08	Down
PRR5	0.637250656951746	1.05291236337324e-14	Up
LOC387895	-0.637083	0.0138463190524442	Down
PPP1R3C	-0.636842	5.58096745958042e-05	Down
XLOC_011184	-0.636637	2.65441980437476e-14	Down
SLC45A3	0.636604375696767	4.59906868884151e-12	Up
CCDC66	-0.636413	0.0177442377514525	Down
KMO	0.636189122471732	4.6885385784552e-07	Up
TRIM65	0.636065038222648	1.3677028406291e-16	Up
AP1G2	0.635662784679088	1.20338993521629e-15	Up
PRKX	0.63534951823539	6.75704309851169e-12	Up
XLOC_009509	-0.635307	7.32108993619213e-20	Down
KCNJ8	-0.63483	0.000812974172640541	Down
ACOT11	0.634535495301802	1.42918620584521e-08	Up
PRKCD	0.634512462175503	1.53321951819954e-12	Up
BTN3A1	0.634472686733556	5.58300960691529e-21	Up
TMSB15A	-0.634461	5.27681290923719e-09	Down
SLC19A1	0.634322682752031	8.93302237166267e-10	Up
GAL3ST4	0.633979813664598	1.37854120029523e-10	Up
CLDN11	-0.633958	2.62112589805924e-05	Down
C17orf56	0.633878563465527	2.29630227514671e-13	Up
ARID5A	-0.633724	2.54973135714141e-06	Down
SNORA11C	-0.633543	1.29377453463238e-09	Down
CDC45	0.633286291606942	4.92185792571349e-09	Up
ARAP3	0.633028846153847	2.91943503856944e-10	Up
MT2A	-0.632933	6.05421246224316e-08	Down
SNORD114-20	-0.632821	1.0316770540064e-10	Down
NNMT	-0.632797	3.97655720673767e-11	Down
IFI6	0.632738692466955	4.86253993713578e-07	Up
NDST1	0.632195234113716	9.47845872603579e-12	Up
ZAP70	0.632004280140148	1.40337815903316e-11	Up
LOC439949	0.631960005574136	5.9147997481136e-11	Up
PRDM16	-0.631898	1.41748694070427e-05	Down
TCEAL1	-0.631161	1.76842154878734e-12	Down
LOC286058	-0.630967	6.79592196014961e-06	Down
ABTB2	-0.630411	4.59252942534725e-15	Down
HECW2	0.630179546902377	4.94399334204177e-14	Up
SNORA54	-0.629878	1.97498437479732e-06	Down
C11orf41	0.629584647236821	7.17443054146143e-11	Up
HMMR	0.629060817805384	2.10022930214167e-08	Up
SCARA3	-0.629005	1.11853075553788e-06	Down
IGF2R	0.628458154164677	2.05669037645927e-14	Up
PLEKHB2	0.628017976588631	3.92870830845452e-11	Up
RAB38	0.627766702500399	5.60332337037109e-12	Up
PTTG1	0.627740285077243	8.45270290822044e-09	Up
MPP6	-0.627161	1.44737946601068e-13	Down
LARP1B	-0.626673	7.98958058509975e-21	Down
DHX58	0.626469163083293	1.91781208542875e-14	Up
LOC100287765	-0.626459	0.0202141720348926	Down
SMARCA1	-0.626228	3.4680542123393e-15	Down
HDAC10	0.626028945691989	2.22196592318428e-21	Up
HRH1	-0.625785	3.85392044991279e-13	Down
SLC24A6	0.625368350852044	3.6695863785336e-11	Up
GOLGA7B	0.625171344959388	9.07142117263777e-09	Up
TCAP	-0.625142	8.91933860214108e-09	Down
SNTA1	-0.625002	1.73343537313914e-09	Down
BTN3A2	0.624952619843924	9.39391945247225e-14	Up
PIF1	0.624831939799336	1.66952436063444e-11	Up
ROCK2	-0.62482	3.44168242137983e-09	Down
RAP1GAP	-0.62415	0.0149933370249719	Down
FAM129A	-0.623776	3.66616765896859e-12	Down
PACSIN1	0.623543358815099	1.70376083810956e-07	Up
MAP3K14	0.623232521102085	2.41972208245731e-15	Up
PKDCC	-0.623092	1.11286150175502e-07	Down
RRAS2	-0.622865	8.52522787804186e-16	Down
BCHE	-0.622802	1.13966164589908e-05	Down
YAF2	-0.622611	1.05313902441715e-20	Down
MS4A4E	0.622590420449117	4.20929799803533e-11	Up
DNASE2B	0.622411888835801	5.31701313919597e-05	Up
LARP6	-0.622094	2.32470530957706e-16	Down
XLOC_007710	0.621708870839304	4.29203828110302e-11	Up
PLEKHM1	0.62137320831343	1.04809807058841e-18	Up
WAS	0.621321567924831	1.58042189126298e-09	Up
MAOA	-0.621219	2.7444454316624e-05	Down
CLIC4	-0.620624	3.11140054802381e-11	Down
TMEM136	-0.620594	4.20129746654261e-14	Down
DGKD	-0.620391	3.23719169385224e-07	Down
WEE1	-0.620384	2.02569900696841e-09	Down
SH2D3A	0.620383719541328	7.11676508759879e-13	Up
LOC645722	-0.620199	9.81426240441991e-06	Down
SORL1	0.620185598821469	6.86814148851664e-09	Up
EPHB2	0.620009655199873	9.08613876223108e-13	Up
PDLIM1	-0.619528	1.12284666709667e-13	Down
TLR4	0.619072543398631	4.53302828389288e-08	Up
SSH2	0.619038919413921	9.43531795762954e-14	Up
NETO2	0.61863624781016	3.12993630042385e-10	Up
H2AFY	0.618043199554078	5.42068717526872e-10	Up
STBD1	-0.617824	1.63940589669343e-16	Down
TPPP3	0.617397694696611	0.000355942069543635	Up
KRT18P55	0.617356266921486	8.84214229684965e-05	Up
DMPK	-0.617342	6.86584391347662e-07	Down
ADAP1	0.617265866379995	4.4182223027365e-12	Up
MAP3K1	0.617262243191593	7.25595758172128e-15	Up
ZNF385A	0.617068979933113	5.47455327357995e-07	Up
NUP62	0.616923037107826	9.25084198308149e-18	Up
HLA-DRB6	0.616810937251156	0.00293109372277696	Up
SLC4A11	0.616735188724319	1.10566407386469e-13	Up
MSH5	0.616714186176144	1.42924311823699e-17	Up
BBC3	0.616527154005411	1.11648278667644e-17	Up
LOC283352	0.616448319796145	1.97235068717196e-11	Up
COL3A1	0.616329252269469	1.03197536586237e-06	Up
HMGA1	0.616322642936774	4.16880428427409e-06	Up
WDR62	0.616227703455965	5.79104860283362e-16	Up
COL4A4	-0.616056	3.04690502217486e-05	Down
ALAS2	0.616052536231889	0.0224583113969412	Up
SPAG16	-0.616006	2.15489021657203e-11	Down
RBP4	-0.615914	0.00366435895881923	Down
CMIP	0.615905040611566	3.08806751409882e-11	Up
SNORD116-26	-0.615556	2.24135085333361e-18	Down
BCL2L11	0.615434284917982	3.39348084444454e-13	Up
CTNNAL1	-0.615322	2.79960424097881e-10	Down
LOC729506	-0.614899	0.00483350232511875	Down
SULT1A4	0.614434444179015	6.66825956630253e-15	Up
TPM3	0.61414602245581	4.65590333630168e-13	Up
IL8	0.613982879439402	0.00403710589314473	Up
MGAT4C	-0.613743	3.76249531377264e-05	Down
IL27RA	0.613581919891708	6.7920014761675e-11	Up
XLOC_l2_008203	0.613163780060519	0.000696693672004955	Up
ATP6V0D1	0.612706481923875	1.99177506010997e-12	Up
TCEAL5	-0.612499	2.81724264127055e-12	Down
GGTLC2	0.612379200509635	1.01282460246078e-06	Up
IL17RA	0.612161769390032	3.78249660613669e-12	Up
RIN3	0.612126552795033	2.31200462508782e-08	Up
NAGK	0.611421982003503	2.84394114788507e-09	Up
CASQ1	-0.611416	4.92055321324685e-14	Down
LOC100506965	-0.611258	1.68942475787799e-11	Down
AASS	-0.611169	2.98125317060217e-10	Down
RASSF8	-0.611143	7.9258797046912e-16	Down
PLA2G4C	0.61111152253544	1.77537115817498e-10	Up
PRICKLE1	-0.610828	6.59481727591176e-06	Down
ITPR3	0.610748825449916	1.68469079595929e-11	Up
IGANRP	0.610635929288104	6.03152401674301e-07	Up
IL10	0.610620122630993	1.91670637601157e-06	Up
TTC21A	0.610381071826721	1.3805153887742e-13	Up
RASGRP1	0.609906035992991	1.02706056104478e-08	Up
XLOC_009382	-0.609698	0.097701548999107	Not sig
ASAP1-IT1	0.609682533046668	1.06956612619499e-16	Up
SH2D1A	0.6089472447842	1.4173048967122e-09	Up
OLR1	0.608631629240326	0.00127733788478107	Up
UBE2T	0.608488493390668	3.75550365199796e-09	Up
IL32	0.608410375856024	2.628980187003e-08	Up
CA12	0.608330685618732	2.06441627879007e-06	Up
FBXL18	0.60830257604714	2.51058266770615e-21	Up
NTN4	-0.607959	2.14937334374823e-10	Down
SH3D19	-0.607775	1.00049393844595e-08	Down
ID4	-0.607663	2.03598426342826e-06	Down
XLOC_012724	-0.60743	2.3590908715501e-11	Down
SMAP2	0.607331800445929	5.78206195674518e-10	Up
CITED2	0.607117972607104	1.34314021794128e-11	Up
LIG1	0.606835483357222	8.81847616892883e-20	Up
NFE2L3	0.606750676859374	6.44572816348193e-10	Up
C6orf62	0.606724697404047	4.89831662978524e-20	Up
XLOC_001788	0.606569537346711	1.5864539917808e-07	Up
TMEM132A	0.606524844720498	3.42623135137247e-07	Up
RNPEP	0.606382146838669	4.34146596579356e-16	Up
C12orf75	-0.606329	9.42800040271433e-05	Down
TNFSF11	0.60620238095238	3.51114346974585e-07	Up
SPAG5	0.606024566013699	1.1042295837639e-11	Up
RN7SL1	-0.605828	7.70797274626339e-09	Down
SCARF1	0.605750696767001	5.68677420032839e-10	Up
ARID5B	-0.605714	2.83372814452187e-08	Down
LOC100507319	-0.605	5.60332337037109e-12	Down
ABI3	0.604773291925468	8.2515955453663e-11	Up
SNORD66	-0.604616	3.90282194163956e-05	Down
SYPL2	-0.604542	3.4931045161317e-07	Down
LOC100506553	-0.604464	6.80701648669124e-13	Down
LOC100132909	-0.604145	4.23618493503924e-13	Down
MAPK4	-0.603737	0.00737448546363806	Down
MLC1	0.603541467590385	4.21039208367958e-06	Up
CYB561	0.603361204013378	7.04282515027404e-14	Up
BAIAP2	0.603277691511386	1.54892213249346e-08	Up
CXCR6	0.603109910017522	2.77255808750072e-06	Up
C15orf27	0.602487060041411	5.14290948154929e-06	Up
ACAP1	0.602270564580347	1.32299266685848e-13	Up
NOXA1	0.602158623984711	6.19693552196252e-08	Up
NAPSA	0.602120023092845	1.41621854842688e-08	Up
FOS	0.601999143971971	0.0142405538071284	Up
LRRC55	-0.601729	6.37517593707416e-06	Down
GNPTAB	0.601586936614107	3.97185716052182e-13	Up
CSF2RA	0.601501512979777	2.41941522551555e-07	Up
KCNJ3	-0.601253	4.14452911640632e-05	Down
RAP2B	0.601241101290015	3.8512437506735e-09	Up
FAM46B	-0.601187	0.000275096550722776	Down
LOC440104	0.60108211896799	7.64485146544795e-12	Up
GLT25D1	0.600413879598664	1.29745254930956e-13	Up
ASB16	0.600400043796785	1.69232042503742e-06	Up
PYGM	-0.600111	2.89052281513765e-07	Down
MGAT4A	0.599957457397678	1.5869562377279e-07	Up
FHL1	-0.599606	3.10910530407143e-08	Down
LOC100129781	-0.599402	3.73226066650436e-11	Down
LOC100131541	0.599370401337795	2.0717593558442e-17	Up
TMEM106A	0.599222208950469	3.47491041081908e-14	Up
HIST1H1A	-0.598129	5.91344358649105e-07	Down
NUP210	0.598078475871955	6.9180988159578e-12	Up
SNAP25	-0.598055	9.23051679386073e-06	Down
PNPLA3	0.598036689759514	2.38977858380507e-05	Up
MYO15B	0.598020027074375	3.08527512765685e-13	Up
PLD2	0.597947623029144	1.32878799373968e-13	Up
SLC2A9	0.597908803153369	1.42792354796034e-07	Up
VPS18	-0.597862	0.0418174899124345	Down
AEBP2	-0.597378	1.79970839160834e-18	Down
GRP	0.597300207039337	3.11748685649671e-06	Up
SOX8	-0.596895	1.68457120380547e-07	Down
XLOC_014002	0.596839803312632	0.00151404225022866	Up
ICA1	0.596611522535437	4.30388331271675e-13	Up
NFIX	-0.596608	2.79434913283805e-08	Down
C1QTNF4	0.596174291288423	0.000396556440994978	Up
LLGL2	0.596126652333173	7.84574409665703e-18	Up
PRKCH	0.595642837235228	1.87116754079644e-10	Up
MLF1IP	0.595491260551045	8.36977811006354e-10	Up
MYO18B	-0.595444	1.06833896516917e-07	Down
RNF149	0.59533864867017	1.11613840811683e-12	Up
DOK6	-0.59509	6.1496598167005e-13	Down
ADH1A	-0.595071	6.02612345932552e-05	Down
LOC100507505	-0.595	8.14935151027991e-11	Down
CERS1	-0.594932	1.15118717262208e-07	Down
OTUD7B	-0.594788	1.15596327545214e-12	Down
PLXNA1	0.594544234750755	1.45871395184382e-08	Up
SLC9A3R1	0.594507485268355	7.10782139768426e-17	Up
LOC100509105	-0.594443	0.000103706949235254	Down
OXCT1	-0.594031	6.1768720767402e-13	Down
PPFIBP2	0.593938186813188	2.7781142575648e-09	Up
NAP1L3	-0.593684	2.44618506756949e-10	Down
GNG13	-0.593666	5.75026954793816e-06	Down
STAC2	-0.593665	0.0265419336439226	Down
PLXDC1	0.593524048415352	8.88152263884459e-05	Up
BAG3	-0.59351	2.44939646828178e-10	Down
MT1F	0.593320751712054	7.82194227590092e-06	Up
CRYBB1	0.593216117216122	2.02039182636199e-07	Up
NFATC4	-0.593101	1.01946778340622e-05	Down
ABCA1	0.592126771778946	0.00168749539707242	Up
LOC729680	-0.592121	4.44020819769068e-13	Down
S100A8	0.591880394967353	0.0192257834180764	Up
PRCP	0.591849637681161	1.33318978618846e-15	Up
ATP1B1	0.591487498009236	3.71892163972734e-06	Up
PGAM2	-0.590717	0.00378511874342646	Down
LPAR6	0.590647435897439	1.26088751054456e-11	Up
XLOC_000978	0.589875497690717	6.07350465283965e-07	Up
MEIS2	-0.589765	5.87945476029493e-07	Down
DPP7	0.589741997133298	4.61672509336946e-09	Up
DUSP18	0.589346989966554	4.17781452618994e-19	Up
RAC3	0.589102086319478	1.04586170071504e-12	Up
CLEC10A	0.588906613314225	3.7516403691462e-06	Up
PEBP4	-0.588841	3.98141747308052e-08	Down
HABP4	-0.58868	1.80243503243353e-11	Down
KRT14	0.58861430960344	0.0136371208606888	Up
MPP2	-0.588395	6.41336489216603e-11	Down
PP12719	0.588088489409141	1.05311648040675e-10	Up
LOC440149	0.587400362318838	5.52414394267399e-08	Up
ABCG1	0.587309862239211	0.000594644010117867	Up
C20orf46	0.587080227743271	1.06757402857962e-08	Up
PLEKHH2	-0.586949	2.5989326452026e-05	Down
SGCB	-0.586883	1.14430018046589e-10	Down
XLOC_013368	-0.586842	0.00552611070453075	Down
THEMIS	0.586810658544355	2.45327771630649e-10	Up
AR	-0.586751	1.16301102973904e-06	Down
XLOC_l2_006404	0.586677675585287	6.81627351791184e-14	Up
SAP18	-0.586647	4.43493359020927e-12	Down
XLOC_008000	-0.586325	6.81108099590563e-09	Down
ATP8B4	0.586145246058289	3.39019469178886e-12	Up
ADAMTS9	-0.585771	0.0012697305218003	Down
XLOC_003123	-0.585748	1.02554762224255e-09	Down
IFFO1	0.585745301799644	9.30266339655885e-12	Up
LYPLA2	0.585684424271386	8.55662141399227e-20	Up
GALNT1	0.58529606625259	7.18059025593636e-12	Up
RANBP2	-0.585287	6.65341278310113e-18	Down
KCNK17	-0.585119	0.00153729683817236	Down
C17orf62	0.584997332377768	1.51458360951771e-13	Up
XLOC_009549	-0.584986	7.13691557009969e-06	Down
XLOC_001339	-0.584806	0.0182435899251041	Down
LOC401847	0.584566312310878	2.19414868582481e-05	Up
FMNL3	0.584530040611565	3.34702266536737e-16	Up
COLEC12	0.584315217391308	4.09952435162174e-06	Up
CNNM4	0.584122491638801	2.66425762194393e-15	Up
CORO2A	0.583948518872433	5.00858846308716e-07	Up
MTMR9LP	0.583841833890747	3.20791417986732e-07	Up
ELOVL7	-0.583817	3.2148954411214e-08	Down
DTX3L	0.583776536868936	2.01178290494033e-17	Up
RBM24	-0.58361	1.62371986750857e-08	Down
SLC25A23	-0.583587	5.1278550985339e-07	Down
XLOC_l2_010897	0.583490225354356	2.46250549035536e-07	Up
EXT1	-0.583434	4.23274451097398e-12	Down
BCAS1	-0.583373	5.1340465092591e-09	Down
PCYOX1L	0.583208472686731	1.63817815982587e-18	Up
CSPG4	-0.582983	2.25542217562604e-07	Down
C20orf27	0.58284691033604	2.76484527511746e-14	Up
NGRN	-0.58264	4.73636424411522e-13	Down
FLNA	-0.582525	5.90355050643907e-06	Down
DPT	-0.582346	0.00554237893589101	Down
RAB11FIP1	0.58229025322504	1.74768302153056e-08	Up
C14orf159	0.581942606306738	3.64500095287989e-18	Up
SNORA60	-0.581878	2.68135705603314e-09	Down
SBDS	-0.581619	2.06735028096382e-09	Down
LOC100630918	-0.581472	7.32266163223395e-19	Down
P2RY8	0.581324992036948	1.62849237222386e-07	Up
DNAJC5B	0.580958552317251	9.27384042975883e-06	Up
PPM1F	0.580860666507405	7.19615738693534e-11	Up
SLC2A4	-0.58086	5.54147183384799e-11	Down
RPGRIP1	0.580433269628923	1.77901338945418e-11	Up
SNORD8	-0.58036	5.04183461418376e-07	Down
SH3BP5L	0.580002249562034	9.0821617854734e-22	Up
MCOLN2	0.579912386526519	2.44728201819197e-06	Not sig
GFPT2	-0.57977	0.000111768328353644	Not sig
ISM1	-0.579541	0.0145913740819784	Not sig
MBOAT7	0.579382982959068	2.8083726713526e-14	Not sig
FOSL2	-0.579298	4.45145800451373e-05	Not sig
AGRP	0.579245222169138	1.76833098726979e-05	Not sig
SLC28A3	0.579077161968468	6.0216754703457e-07	Not sig
TMEM79	0.578976270106702	4.82193883338186e-27	Not sig
SH3BGRL3	0.578970755693582	6.36068832791272e-08	Not sig
MIPOL1	-0.57894	1.40855705144832e-11	Not sig
GPRIN3	0.578575290651376	2.75455648955852e-10	Not sig
RAB3IP	-0.578315	1.47396841279094e-16	Not sig
DCUN1D4	-0.578094	9.60020905601502e-17	Not sig
KCNK5	-0.578074	2.44221469076264e-05	Not sig
RGS14	0.577908265647397	1.31995150929828e-16	Not sig
KRT31	0.577830148112758	3.32689445684296e-05	Not sig
CDCP1	0.577624522216911	6.77345257560576e-07	Not sig
RNF130	0.577619226787702	1.17730516803216e-10	Not sig
FLJ26332	-0.577607	2.43925901576106e-10	Not sig
CAMTA1	-0.576947	5.6374971870309e-17	Not sig
LOC100507233	-0.576388	3.68852282260742e-10	Not sig
BAX	0.576356087752824	8.53092309872481e-10	Not sig
ATP6V0A1	0.576343466316292	9.40822733992329e-12	Not sig
AREG	-0.576231	0.00896370738841681	Not sig
XLOC_009932	-0.576219	4.16703189424671e-06	Not sig
XLOC_013900	-0.57602	5.42462041546967e-08	Not sig
FAM118A	-0.575989	2.91154738902067e-07	Not sig
TRPV4	0.575854674311195	3.89544581924959e-09	Not sig
CATSPERB	-0.575654	3.77571454310256e-10	Not sig
[truncated: 28,560 more rows]
