# Supplementary material for: Identification of shared oxidative stress related hub genes in NAFLD and atherosclerosis using bioinformatics and machine learning
Source: Sci Rep. 2026 Jan 5;16:4644. doi: 10.1038/s41598-025-34958-5 (PMC12868795; doi:10.1038/s41598-025-34958-5)
Supplement: Supplementary file 8 — Supplementary Material 8 [file 41598_2025_34958_MOESM8_ESM.xlsx]

## Sheet: Sheet 1
Immune cell infiltration analysis in AS
group	Sample	aDC	B cells	CD8 T cells	Cytotoxic cells	DC	Eosinophils	iDC	Macrophages	Mast cells	Neutrophils	NK CD56bright cells	NK CD56dim cells	NK cells	T cells	T helper cells	Tcm	Tem	TFH	Tgd	Th1 cells	Th17 cells	Th2 cells	TReg
Atherosclerosis	GSM2696609	-0.0545199	-0.153393	0.229393	0.038166	0.0809713	0.00032174	0.0943564	0.219725	-0.0502616	0.0997111	0.0587589	-0.0493918	0.188405	-0.000325224	0.221525	0.0677515	0.255633	-0.0292082	0.221588	0.0633452	-0.0781504	-0.0255022	-0.574327
Atherosclerosis	GSM2696610	-0.000971665	-0.129729	0.207987	0.0880938	0.091125	-0.0106312	0.123575	0.282219	-0.00271476	0.0071592	0.0508082	-0.0302766	0.167751	0.0721824	0.232106	0.07835	0.26035	-0.00526604	0.251802	0.039027	-0.0477731	-0.0281862	-0.599665
Control	GSM2696611	-0.0717478	-0.158117	0.182794	-0.00689039	0.176216	-0.00361092	0.0626028	0.275743	-0.065816	0.0568329	0.0108404	-0.0881584	0.176133	-0.0330595	0.22183	0.0589164	0.221775	-0.0280952	0.235221	0.058532	-0.150892	0.0276667	-0.464667
Control	GSM2696612	-0.0428585	-0.151553	0.186185	0.017388	0.0846799	-0.0573998	0.0752873	0.214345	-0.126796	-0.0444933	0.0376331	-0.0958776	0.166489	-0.0254032	0.233013	0.0601691	0.215294	-0.0518999	0.256771	0.00883598	-0.14365	-0.0229838	-0.42943
Control	GSM2696613	-0.142635	-0.146939	0.179376	0.027875	0.0224272	-0.0367124	0.0474143	0.216184	-0.11575	-0.0172978	0.02021	-0.0703085	0.179298	0.0303527	0.237002	0.0817429	0.254691	-0.00287963	0.20857	-0.000672641	-0.0868123	-0.0128217	-0.521435
Atherosclerosis	GSM2696614	0.181365	-0.0577854	0.248782	0.200863	0.132065	0.02198	0.199672	0.381365	-0.0410931	0.11357	0.108473	0.0118025	0.129881	0.211757	0.233101	0.0598298	0.173134	0.0275721	0.181626	0.0756708	0.022144	-0.00991799	-0.387684
Control	GSM2696615	0.130142	-0.0877396	0.22368	0.2296	0.186958	0.0108437	0.129324	0.315951	-0.0163801	0.0975505	0.0719945	0.0180229	0.162858	0.196146	0.247691	0.0748554	0.261581	0.0201499	0.212561	0.0840089	-0.0235186	-0.00294843	-0.559027
Control	GSM2696616	-0.0562981	-0.131511	0.196228	0.0309384	0.024043	-0.0397782	0.0182245	0.169263	-0.108019	-0.0441551	0.0211667	-0.0694838	0.177969	0.00924112	0.237148	0.059014	0.257568	-0.060756	0.244605	0.0202292	-0.21457	-0.0170914	-0.529674
Control	GSM2696617	-0.157856	-0.153551	0.181265	0.0255643	0.108701	-0.0316842	0.0475202	0.227118	-0.129771	-0.0234876	0.00216592	-0.0866425	0.186509	-0.0750052	0.232455	0.0328556	0.211675	-0.0721026	0.246289	0.012853	-0.0930967	-0.0161618	-0.409838
Control	GSM2696618	-0.0849771	-0.158746	0.204059	0.147511	0.166553	-0.0154601	0.0866779	0.246904	-0.0918543	0.0612493	0.0263385	-0.0163789	0.16489	0.0687511	0.230364	0.0423535	0.228495	-0.0027956	0.24133	0.0658733	-0.0155978	0.013207	-0.351893
Atherosclerosis	GSM2696619	0.0360828	-0.103443	0.230507	0.166313	0.127493	0.033082	0.104605	0.258263	-0.0447772	0.193064	0.0433079	-0.0485978	0.161693	0.138748	0.239298	0.0816072	0.267139	0.0145778	0.203561	0.0853399	0.0614697	-0.0187818	-0.558127
Atherosclerosis	GSM2696620	0.177723	-0.0861713	0.20272	0.148704	0.225062	0.00885907	0.177262	0.356966	0.0500723	0.179531	0.0814761	0.0278187	0.128138	0.135912	0.225261	0.0766638	0.240952	0.0324343	0.153506	0.0586193	0.0226273	0.00346572	-0.324755
Control	GSM2696621	0.00945132	-0.150297	0.206468	0.152339	0.164942	-0.0150974	0.12859	0.29872	-0.0780539	0.046253	0.0229683	-0.0240976	0.157262	0.11	0.23222	0.0489998	0.20185	-0.0150568	0.234847	0.0715833	-0.0763973	-0.0192027	-0.525728
Atherosclerosis	GSM2696622	0.19815	-0.0838818	0.217357	0.190424	0.107271	0.0136462	0.168615	0.354622	0.00658602	0.0772339	0.0438398	0.0458646	0.141815	0.236778	0.247347	0.0712335	0.234754	0.0160761	0.222002	0.0581279	0.0345192	-0.0193306	-0.380761
Atherosclerosis	GSM2696623	0.211114	-0.0645913	0.211918	0.173109	0.102918	0.00111634	0.162946	0.354294	-0.0854682	0.0693085	0.0339792	0.0268649	0.141548	0.179412	0.242493	0.092338	0.226504	0.00795516	0.214679	0.0408464	0.105767	0.00269497	-0.41683
Control	GSM2696624	-0.0149037	-0.164831	0.185443	0.0196649	0.104207	-0.0041741	0.0606725	0.215932	-0.136366	0.0175464	0.0606467	-0.074873	0.185886	-0.0543915	0.226725	0.062718	0.232795	-0.0361836	0.292509	0.0762935	-0.124414	-0.0275739	-0.492221
Control	GSM2696625	-0.106962	-0.1788	0.189352	-0.0281574	0.0363638	-0.020423	0.048786	0.248165	-0.123223	0.0223534	0.0204823	-0.0528179	0.18537	-0.0822409	0.225778	0.0596302	0.234862	-0.0465611	0.206792	0.0560004	-0.083876	-0.00696956	-0.474913
Atherosclerosis	GSM2696626	0.0604321	-0.111694	0.21781	0.152086	-0.0679811	-0.0235892	0.106139	0.280628	-0.0807106	0.0642911	0.0463044	0.00247248	0.170714	0.154007	0.238763	0.0874347	0.237701	-0.00675275	0.205091	0.0462666	-0.00929246	-0.0243126	-0.335416
Control	GSM2696627	0.0226005	-0.138702	0.20664	0.17022	0.186151	-0.0130605	0.130141	0.297565	-0.0283036	0.0334706	0.0353002	-0.054117	0.161391	0.15231	0.243723	0.0903826	0.244759	0.00733638	0.222119	0.0602066	-0.0231366	-0.00876204	-0.42853
Atherosclerosis	GSM2696628	0.148064	-0.105018	0.196425	0.150658	0.173363	0.0115885	0.176533	0.339576	-0.00183022	0.0781852	0.0411202	0.0308525	0.147705	0.157477	0.246671	0.0856844	0.269759	-0.00169473	0.218846	0.0509796	0.058627	-0.00373187	-0.517143
Atherosclerosis	GSM2696629	-0.0596002	-0.139063	0.199914	0.0969958	0.0595883	-0.0177581	0.0962875	0.238897	-0.0327701	-0.0136281	0.0171586	-0.0430317	0.1846	0.0695343	0.247174	0.086408	0.246532	-0.0281687	0.218788	0.0300816	-0.0492356	-0.0218107	-0.537497
Atherosclerosis	GSM2696630	0.118156	-0.0822898	0.215926	0.193892	0.0864464	-0.00149063	0.18594	0.351276	-0.0420746	0.0466368	0.0429495	0.0264644	0.134793	0.217325	0.253447	0.0792141	0.233683	0.0245409	0.187705	0.045517	0.00342537	0.00919817	-0.460791
Atherosclerosis	GSM2696631	0.0302857	-0.0404498	0.215628	0.183322	0.0762148	0.00567081	0.0986937	0.246103	0.0154453	0.0433928	0.0366388	0.0051422	0.159485	0.198256	0.243876	0.0846195	0.265694	0.0382579	0.208346	0.0552364	0.0213904	-0.0217071	-0.420984
Atherosclerosis	GSM2696632	-0.0822003	-0.149707	0.195272	-0.0141464	0.0342221	0.0104645	0.0197361	0.221915	-0.114438	0.224405	0.0692319	-0.0858645	0.133188	-0.0410084	0.244695	0.050977	0.262593	0.0167521	0.131209	0.0197734	-0.0837474	0.0346136	-0.491875
Atherosclerosis	GSM2696633	0.124177	-0.12273	0.211095	0.134043	0.150161	0.0224318	0.164143	0.332284	-0.0132759	0.157991	0.0769077	0.00618533	0.153556	0.118284	0.22883	0.082986	0.254733	0.008965	0.156663	0.0453839	0.0439558	-0.0269816	-0.515482
Atherosclerosis	GSM2696634	-0.0145621	-0.141954	0.193373	0.0956102	0.132542	-0.0113586	0.119574	0.300425	-0.0530834	0.0220743	0.0763021	-0.0125669	0.166662	0.0855933	0.205251	0.0644181	0.266928	-0.0234979	0.21978	0.0125512	-0.0548034	-0.00920537	-0.46536
Control	GSM2696635	-0.0904965	-0.167798	0.199503	0.0172411	0.0222279	0.00393024	0.0421199	0.18212	-0.0859521	-0.00653662	0.0429535	-0.0343999	0.192252	-0.00740949	0.223619	0.0496053	0.244284	-0.0561367	0.225393	0.0407586	-0.124674	-0.0210469	-0.525935
Control	GSM2696636	-0.139738	-0.145428	0.188612	-0.01132	0.0399777	-0.0136175	0.022927	0.188193	-0.150051	0.00211126	0.00920871	-0.0698312	0.179963	-0.0502517	0.245043	0.0666262	0.220212	-0.0263695	0.229075	0.0257208	-0.104077	-0.00460135	-0.504405
Atherosclerosis	GSM2696637	0.118679	-0.125436	0.20549	0.189471	0.150863	-0.0210184	0.16683	0.362436	-0.0204334	0.052764	0.0405975	0.0224323	0.144404	0.168424	0.243429	0.0885313	0.24456	-0.0034323	0.265487	0.0499605	0.0363877	-0.0137519	-0.587826
Atherosclerosis	GSM2696638	0.0935478	-0.0774746	0.260139	0.224606	0.0330454	0.0403006	0.0919251	0.253392	-0.0253862	0.129208	0.0620888	0.0205848	0.170329	0.214452	0.244663	0.0996482	0.26181	0.0297215	0.181171	0.0851277	-0.0150383	-0.0137678	-0.467783
Atherosclerosis	GSM2696639	0.0251512	-0.10408	0.209821	0.165549	0.159087	-0.0101917	0.108976	0.237293	0.0210836	0.0566222	0.0322142	0.0217227	0.147844	0.153345	0.235485	0.0614894	0.259143	0.0489175	0.19762	0.0538995	-0.0106485	0.00437565	-0.580765
Atherosclerosis	GSM2696640	0.0057231	-0.127098	0.222728	0.118977	0.189099	0.0551768	0.159836	0.281902	0.0327347	0.180279	0.0716301	-0.0283184	0.156322	0.0903345	0.240238	0.0785352	0.247825	0.00413698	0.193328	0.101897	-0.02564	0.00112395	-0.526558
Atherosclerosis	GSM2696641	0.0319529	-0.0920016	0.215839	0.0275026	-0.119376	0.109887	0.159355	0.32704	-0.118364	0.230019	0.0210918	-0.033852	0.108588	-0.0182903	0.240088	0.0901794	0.20745	-0.0135856	0.0671341	0.00407771	-0.0275476	-0.0507909	-0.391977
Control	GSM2696642	-0.129248	-0.167968	0.166427	-0.0175049	0.0816071	-0.00574963	0.0402152	0.214199	-0.167817	-0.00386908	-0.0046176	-0.0905534	0.173437	-0.0946306	0.219478	0.0334217	0.221039	-0.0632801	0.227912	-0.00489968	-0.161212	-0.00574496	-0.520743
Atherosclerosis	GSM2696643	0.0835008	-0.0533846	0.214378	0.176502	0.0122828	-0.0184494	0.150217	0.350155	-0.124294	0.0491976	0.01483	0.0137548	0.1515	0.221243	0.253989	0.0879809	0.238387	0.00482373	0.197894	0.0456736	-0.00157133	-0.00216703	-0.3917
Atherosclerosis	GSM2696644	0.0482616	-0.103428	0.188917	0.126046	0.084754	0.0265616	0.108701	0.273955	-0.0794761	0.0739907	0.0178327	0.0441954	0.148728	0.085818	0.216147	0.0854367	0.260223	-0.00489415	0.230248	0.0569017	-0.0424288	0.0326731	-0.440299
Atherosclerosis	GSM2696645	0.0797341	-0.122577	0.193529	0.130039	0.0826005	-0.00400232	0.169968	0.381511	-0.0791267	0.0621226	0.0392783	-0.0076685	0.14276	0.101151	0.231086	0.0659284	0.235644	-0.0180329	0.214003	0.0315047	0.0127645	-0.0125084	-0.377231
Atherosclerosis	GSM2696646	0.123005	-0.0972569	0.210153	0.172992	0.0914191	0.012939	0.167707	0.352373	-0.0337564	0.0671995	0.0405286	0.00189318	0.129661	0.222186	0.261712	0.0935814	0.264817	-0.00126476	0.207241	0.0361567	0.0681852	-0.00111433	-0.580903
Control	GSM2696647	-0.0957052	-0.122412	0.212292	0.10325	0.118299	-0.024404	0.0582825	0.188195	-0.0912042	-0.0122009	0.0478708	-0.0116009	0.192069	0.0497872	0.231307	0.0688758	0.261353	-0.0442197	0.231849	0.0404799	-0.129867	-0.00454622	-0.478583
Control	GSM2696648	-0.116484	-0.186219	0.208207	0.0360337	0.0652726	-0.0215775	0.033578	0.192604	-0.156371	-0.0845224	0.00368875	-0.0790748	0.192094	-0.0479879	0.222439	0.0736973	0.232326	-0.0376153	0.266497	0.00978692	-0.158836	-0.0328858	-0.586857
Atherosclerosis	GSM2696649	0.134949	-0.0792686	0.202746	0.156635	0.184462	0.0051501	0.148595	0.348723	-0.0606472	0.150812	0.04247	0.0178521	0.122119	0.181468	0.251239	0.0730353	0.249299	0.0611177	0.174812	0.0624595	0.0296067	0.0170493	-0.532789
Control	GSM2696650	-0.0658657	-0.152245	0.232298	0.112471	0.0864533	-0.0185715	0.0668184	0.211471	-0.0453499	0.00264092	0.00432575	-0.0644917	0.163498	0.0249293	0.224207	0.0803156	0.241624	-0.0375362	0.28261	0.0601724	-0.182157	-0.020342	-0.527112
Control	GSM2696651	-0.102964	-0.172373	0.205229	0.0188987	0.0521412	-0.0332196	0.0616759	0.202204	-0.12176	-0.0168927	0.0360421	-0.0740836	0.175413	-0.0176167	0.237628	0.0535364	0.25567	-0.0183466	0.335132	0.011203	-0.143786	-0.0244999	-0.517005
Atherosclerosis	GSM2696652	0.0928867	-0.060334	0.200816	0.132985	0.0878106	-0.00251304	0.164783	0.37439	-0.0388048	0.0482038	0.0332437	0.0314457	0.150551	0.158705	0.233474	0.07446	0.243937	-0.0144083	0.218795	0.044381	0.0777127	-0.0102562	-0.563804
Atherosclerosis	GSM2696653	0.168167	-0.0425317	0.212672	0.181882	0.177923	0.043859	0.186812	0.358977	-0.016499	0.111802	0.029663	0.0387156	0.13278	0.217775	0.264675	0.0852556	0.258905	0.0515935	0.181311	0.073427	0.0603273	0.0109671	-0.519359
Atherosclerosis	GSM2696654	0.0587211	-0.140826	0.208638	0.126225	0.0772735	-0.0114354	0.144742	0.312165	-0.0416608	0.0197991	0.0336138	-0.00227907	0.156615	0.0950211	0.22702	0.0820462	0.247078	-0.0117224	0.193203	0.0553811	-0.0124113	-0.0217001	-0.531958
Atherosclerosis	GSM2696655	0.00347623	-0.0986486	0.186761	0.0810208	0.0905111	0.00110943	0.120269	0.287509	-0.0429611	0.02243	0.0399053	0.00154316	0.154177	0.0415898	0.212852	0.082582	0.229657	0.0163885	0.205623	0.0752865	0.0409278	-0.0306695	-0.512989
Atherosclerosis	GSM2696656	0.00913632	-0.0167304	0.248269	0.165432	0.0884366	0.0109209	0.0988596	0.242635	-0.0564826	0.0747399	0.0692972	-0.0409088	0.169941	0.171239	0.237616	0.0806572	0.270734	0.0147863	0.201793	0.106338	-0.0340842	0.0073721	-0.515274
Atherosclerosis	GSM2696657	0.129507	-0.0882774	0.211668	0.175716	0.0587887	-0.0125011	0.167294	0.360091	-0.0965388	0.0499772	0.0291178	0.0209048	0.143312	0.180943	0.24369	0.0827671	0.244568	0.00674018	0.238185	0.0475446	0.0931049	-0.0132187	-0.547743
Atherosclerosis	GSM2696658	0.161049	-0.083211	0.213762	0.192532	0.10009	0.00570358	0.172591	0.376243	-0.0224765	0.10048	0.0659598	-0.00159915	0.123203	0.174538	0.231676	0.0833445	0.258755	0.0194276	0.194985	0.0264279	0.108921	-0.017407	-0.582773
Atherosclerosis	GSM2696659	0.00765721	-0.129389	0.202008	0.12748	0.0881184	-0.0164258	0.163358	0.356796	-0.063319	0.0630936	0.0496362	0.0196598	0.156329	0.12874	0.236632	0.0767976	0.250661	-0.0149263	0.170285	0.0464397	0.016369	-0.0133354	-0.46619
Control	GSM2696660	-0.0370766	-0.175307	0.219439	0.0918009	0.0730838	-0.0165743	0.0709711	0.232209	-0.112609	-0.0235352	0.00469147	-0.0666913	0.183281	0.00246314	0.241613	0.0599644	0.247262	-0.037182	0.254726	0.057269	-0.158699	-0.00732048	-0.556881
Atherosclerosis	GSM2696661	-0.0582625	-0.119796	0.201216	0.050572	0.0408454	-0.0234217	0.0994259	0.255077	-0.0684055	-0.0368607	0.0315248	-0.032426	0.17475	0.0439085	0.220898	0.0727913	0.230551	-0.0228224	0.195391	0.0452723	-0.0672546	-0.029322	-0.585542
Control	GSM2696662	-0.0785178	-0.172606	0.195305	0.0551957	0.103207	-0.0301194	0.0487717	0.236026	-0.117866	0.0214956	0.0455099	-0.0376265	0.182456	0.00505544	0.227038	0.0785435	0.238996	-0.0423616	0.21774	0.035428	-0.103605	-0.0282626	-0.538812
Atherosclerosis	GSM2696663	0.106576	-0.0730379	0.20466	0.134271	0.0854779	0.0115241	0.174039	0.361967	-0.06013	0.0624642	0.0461051	0.00530862	0.13561	0.170795	0.248007	0.0896733	0.250964	-0.00381202	0.189488	0.081368	0.00701062	0.00739713	-0.569965
Atherosclerosis	GSM2696664	0.0422406	-0.0940065	0.209903	0.151978	0.00364513	-0.0292053	0.097005	0.249408	-0.0963805	-0.0322588	0.0471237	-0.0365811	0.168553	0.1439	0.242596	0.0689519	0.27247	0.00544048	0.206762	0.0274374	-0.0708955	-0.00922103	-0.594057
Atherosclerosis	GSM2696665	0.0917144	-0.0668901	0.256239	0.227112	0.0458639	0.0461732	0.0849659	0.253297	-0.0286508	0.136607	0.0701817	0.0254052	0.170432	0.214185	0.238444	0.109212	0.25097	0.0230925	0.180403	0.0920259	0.00557722	-0.0044903	-0.454075
Atherosclerosis	GSM2696666	-0.0933245	-0.143576	0.18514	0.0920366	0.0936648	-0.0212583	0.0703843	0.160342	-0.103658	-0.0382076	0.0288665	-0.0376055	0.163701	0.0515441	0.222138	0.0761928	0.275169	0.0302257	0.198966	0.00504141	-0.103107	0.00631915	-0.525866
Atherosclerosis	GSM2696667	0.20523	-0.0466022	0.225161	0.216503	0.112359	0.0143942	0.176197	0.340825	-0.028776	0.0525135	0.0185043	0.0417605	0.138079	0.239944	0.254294	0.100747	0.240384	0.00656485	0.193976	0.0405625	0.0780524	0.00323262	-0.379031
Atherosclerosis	GSM2696668	0.0454695	-0.0781576	0.213967	0.186123	0.180985	-0.00706683	0.135196	0.30871	-0.0184153	0.0608836	0.021228	0.0485351	0.139771	0.210473	0.237549	0.0965172	0.254778	0.0305366	0.201027	0.0706398	0.0398588	0.0130085	-0.413507
Control	GSM2696669	-0.0908095	-0.16162	0.19254	0.024469	0.0204096	0.0193726	0.0400836	0.168056	-0.0925742	-0.00728419	0.0543798	-0.0424519	0.206265	0.00212625	0.223862	0.0534943	0.243679	-0.0473228	0.221627	0.0478151	-0.154041	-0.0100381	-0.593019
Atherosclerosis	GSM2696670	0.185418	-0.107303	0.203291	0.165552	0.163823	0.00850276	0.175964	0.358173	-0.0169342	0.0493189	0.0321511	0.0368592	0.146853	0.150822	0.247212	0.0637173	0.230157	0.0161384	0.215424	0.0625954	0.0584806	3.26269e-05	-0.590803
Control	GSM2696671	-0.113878	-0.157165	0.202024	0.024881	0.0473897	-0.0397605	0.0492426	0.206691	-0.143707	-0.0182005	0.0149948	-0.0870869	0.182865	-0.0291701	0.239631	0.0603867	0.247736	-0.0265878	0.205002	0.0124909	-0.193785	-0.025528	-0.551689
Atherosclerosis	GSM2696672	-0.0568636	-0.140514	0.211876	0.166449	0.162595	-0.010645	0.108298	0.220485	-0.0180159	0.0666571	0.026155	0.00822839	0.156926	0.115827	0.23184	0.073515	0.269148	0.0238139	0.222249	0.0419099	0.0327252	-0.00135413	-0.535974
Atherosclerosis	GSM2696673	0.109107	-0.0473361	0.202771	0.167749	0.0341373	0.00674744	0.149557	0.334356	-0.054696	0.0413477	0.0322887	0.0355646	0.148389	0.172341	0.251751	0.092711	0.253688	-0.00812691	0.206117	0.0661228	0.0197463	-0.00619961	-0.553558
Atherosclerosis	GSM2696674	0.0957329	-0.0968166	0.199694	0.140644	0.0344792	0.0087168	0.187376	0.394105	-0.0507905	0.0711888	0.0784653	0.018304	0.132014	0.157192	0.240038	0.0709149	0.256355	-0.0132794	0.162329	0.0243384	0.0468849	-0.0101235	-0.508351
Atherosclerosis	GSM2696675	0.129303	-0.112032	0.217823	0.149487	0.0466931	0.0117784	0.163762	0.361043	-0.0600721	0.0495629	0.050212	0.0360873	0.136955	0.15231	0.243606	0.0500043	0.249309	-0.00266509	0.205873	0.0661902	0.00969181	-0.001172	-0.489313
Atherosclerosis	GSM2696676	0.0509403	-0.132506	0.212205	0.163632	0.134	0.0146835	0.145551	0.318683	-0.0334088	0.0418612	0.046556	-0.00143243	0.156736	0.143131	0.228344	0.0713745	0.256327	-0.00781202	0.20811	0.0427248	-0.0427318	-0.0104177	-0.58035
Atherosclerosis	GSM2696677	-0.00530641	-0.0941824	0.224401	0.143698	0.0779645	0.0347605	0.0993245	0.274137	0.0561643	0.1204	0.0671076	-0.0362384	0.163117	0.114674	0.233582	0.027692	0.275734	0.00255331	0.198202	0.0430845	-0.0605378	0.0323324	-0.292079
Control	GSM2696678	-0.0542911	-0.123006	0.202478	0.0943811	0.0662411	-0.0134388	0.0881404	0.249374	-0.109592	0.0303606	0.0652587	-0.0465183	0.171371	0.0727285	0.237774	0.0538638	0.246848	-0.00275405	0.211265	0.0460624	-0.10129	-0.0229609	-0.461967
Atherosclerosis	GSM2696679	0.0756986	-0.108499	0.210182	0.182713	0.0965775	-0.00295578	0.173486	0.362178	-0.0217988	0.0548172	0.0694927	0.0199141	0.123607	0.186299	0.239976	0.0914836	0.265935	0.000723571	0.222642	0.0430224	0.0618571	-0.00615474	-0.490905
Atherosclerosis	GSM2696680	0.177988	-0.0789799	0.211373	0.137196	0.241711	0.00665019	0.176592	0.354559	0.0389324	0.16903	0.0913925	0.0196146	0.126768	0.147412	0.222228	0.07783	0.242216	0.0319276	0.178258	0.0475859	-0.0032217	-0.00167799	-0.409561
Atherosclerosis	GSM2696681	0.0759388	-0.114578	0.209101	0.0978566	0.142626	-0.0147119	0.1572	0.354608	-0.0986165	0.0317474	0.0275857	-0.0148696	0.147248	0.136919	0.247756	0.0866901	0.241497	-0.00258537	0.216185	0.0466867	0.0205097	-0.0167712	-0.532581
Control	GSM2696682	-0.0227963	-0.106559	0.196316	0.0852719	0.132938	-0.0133349	0.0739358	0.237811	-0.0693146	0.0429844	0.0319506	-0.0142708	0.177012	0.0392931	0.22793	0.056744	0.222214	0.0071472	0.234036	0.065215	-0.0634934	-0.0114107	-0.420638
Atherosclerosis	GSM2696683	0.0603198	-0.123657	0.192681	0.0578939	-0.0126877	-0.0132094	0.0928762	0.242784	-0.115555	-0.0345055	0.0313726	-0.0785351	0.166152	0.0624916	0.235882	0.0925112	0.267469	-0.00721914	0.203874	0.0340793	-0.0516101	-0.0283731	-0.485298
Atherosclerosis	GSM2696684	-0.0956933	-0.132437	0.190956	0.0859086	0.0870194	-0.0315071	0.0751947	0.169799	-0.117316	-0.0376315	0.0494203	-0.0346163	0.162812	0.0416285	0.225404	0.0744755	0.270744	0.02338	0.218468	0.0083322	-0.0986258	0.00231686	-0.413715
Atherosclerosis	GSM2696685	-0.0326301	-0.0814683	0.202466	0.165291	-0.0226312	-0.0279211	0.12418	0.286792	-0.0661268	0.0106775	0.020929	-0.00580618	0.157632	0.161316	0.24711	0.0955423	0.25664	0.00494332	0.199427	0.0251363	0.0389298	-0.0114077	-0.519151
Atherosclerosis	GSM2696686	0.084781	-0.0925523	0.185568	0.125832	0.0902417	-0.0127337	0.18267	0.379328	-0.06412	0.0789295	0.0601956	0.0151294	0.144857	0.100568	0.223748	0.0591211	0.204605	0.00426764	0.22528	0.0454862	0.059418	-0.0192544	-0.335485
Atherosclerosis	GSM2696687	-0.0356653	-0.100901	0.20474	0.0954186	0.0953219	-0.0275559	0.109949	0.236922	-0.0556674	-0.0211657	0.0216459	-0.044464	0.17279	0.100695	0.233684	0.080021	0.254324	-0.0266743	0.269702	0.0267771	-0.0305123	-0.0281785	-0.396823
Control	GSM2696688	-0.125783	-0.131387	0.181191	-0.000894477	0.167874	-0.0453277	0.0822932	0.241313	-0.0849014	0.00832464	0.0400459	-0.101202	0.177255	-0.0693969	0.235674	0.0575104	0.242513	-0.0288087	0.25777	0.0590462	-0.0463773	-0.00974241	-0.52732
Atherosclerosis	GSM2696689	0.116754	-0.00332546	0.219826	0.117691	0.136199	0.0346667	0.166201	0.341367	0.127916	0.0725014	0.0293368	0.0146086	0.146924	0.184357	0.251708	0.07842	0.255469	0.0206371	0.211606	0.0628147	0.0476271	0.011183	-0.350231
Atherosclerosis	GSM2696690	0.0279433	-0.088886	0.197848	0.09698	0.0333727	0.00783307	0.0768596	0.251137	-0.0393757	0.117047	0.0579721	0.00806163	0.165189	0.0919972	0.227299	0.0734854	0.27259	0.028185	0.230827	0.0585864	-0.0035771	-0.000733264	-0.401669
Control	GSM2696691	-0.0724277	-0.150259	0.214134	0.0709352	0.105511	-0.0289628	0.0845869	0.230421	-0.122733	-0.0309798	0.0125083	-0.0714719	0.17142	0.0215811	0.228131	0.0780038	0.261919	-0.0412051	0.24749	0.0627605	-0.125902	0.00327029	-0.34047
Atherosclerosis	GSM2696692	0.0461288	-0.0868629	0.222582	0.165647	0.0291961	0.040048	0.12985	0.308339	-0.0357101	0.0827648	0.0763623	0.0326264	0.165245	0.176455	0.229607	0.069117	0.254569	0.0070819	0.198876	0.0509783	-0.0736536	-0.0109435	-0.271518
Control	GSM2696693	-0.0413171	-0.152096	0.212356	0.143149	0.0403579	-0.0271909	0.0836415	0.268283	-0.0739986	0.0337421	0.021346	0.00534461	0.173537	0.0714593	0.238534	0.0802508	0.269203	-0.0197931	0.247595	0.031401	-0.112843	-0.0359569	-0.445768
Control	GSM2696694	-0.0675724	-0.182911	0.192838	0.0488526	0.073387	-0.0511517	0.0501106	0.186753	-0.106424	-0.0209018	0.0217969	-0.07146	0.175461	-0.0355812	0.239219	0.0827467	0.240498	-0.0351839	0.255822	-0.0024379	-0.106953	-0.0316107	-0.45996
Control	GSM2696695	-0.106715	-0.181334	0.173049	-0.0812085	-0.0120573	-0.0444236	0.0131531	0.212618	-0.175663	-0.0228955	0.00104547	-0.0821542	0.171771	-0.0949081	0.220144	0.030706	0.220187	-0.0714254	0.220213	-0.00356595	-0.15685	-0.0149472	-0.446737
Atherosclerosis	GSM2696696	0.140252	-0.0715715	0.208999	0.169884	0.0682222	-0.0108064	0.176836	0.350945	-0.0230456	0.0341785	0.0523922	0.0285352	0.148506	0.200219	0.245031	0.0802896	0.23917	0.0238458	0.220459	0.0739625	0.0683119	-0.00487078	-0.368369
Control	GSM2696697	-0.0203263	-0.135631	0.2038	0.171596	0.205428	-0.01425	0.129135	0.300839	-0.0224323	0.0383461	0.0269387	-0.0578101	0.152257	0.151052	0.247966	0.0787796	0.236683	0.00500857	0.234759	0.0606871	-0.0147561	-0.0156952	-0.504682
Atherosclerosis	GSM2696698	0.110317	-0.112354	0.19918	0.132831	0.0831127	-0.0309656	0.111729	0.285316	-0.0815966	-0.0141459	0.0454674	-0.0113255	0.165951	0.165344	0.237487	0.0821613	0.264583	0.0312959	0.189637	0.0327594	0.00011664	-0.00247932	-0.440368
Control	GSM2696699	-0.129711	-0.147472	0.186044	-0.0138113	0.0425155	-0.00448411	0.0285799	0.178443	-0.119546	-0.0523551	0.0355966	-0.0882463	0.186465	-0.0457924	0.22732	0.0626339	0.24071	-0.0656899	0.21075	0.0284424	-0.12334	-0.0330842	-0.421676
Control	GSM2696700	0.144187	-0.0786875	0.219692	0.217927	0.172338	0.0123105	0.126813	0.314089	-0.0105095	0.0951329	0.0810137	0.0307268	0.165533	0.194678	0.244731	0.0725053	0.282232	0.0075758	0.229137	0.0893867	-0.0204579	-0.00923504	-0.511605
Atherosclerosis	GSM2696701	0.217849	-0.0307271	0.225348	0.266489	0.00738621	0.0260083	0.170836	0.329246	-0.0779983	0.0475543	0.0643018	0.0804719	0.128594	0.271709	0.252511	0.0956001	0.27496	0.0215621	0.221166	0.0753594	0.0132845	-0.00698379	-0.467575
Atherosclerosis	GSM2696702	-0.0278847	-0.095666	0.209259	0.0845345	0.150066	0.00480096	0.0910095	0.257955	-0.0216407	0.17042	0.047548	0.00244859	0.145819	0.047189	0.236469	0.0726979	0.249832	0.00440619	0.203765	0.0642385	-0.00631652	0.0332406	-0.531543
Atherosclerosis	GSM2696703	0.113455	-0.0603061	0.200211	0.107848	0.0466338	-0.0208219	0.130696	0.29778	-0.082322	0.0279406	0.0651971	-0.0297192	0.179369	0.124076	0.226698	0.094054	0.234123	-0.00778918	0.194126	0.0664909	-0.0636485	0.00879244	-0.42313
Atherosclerosis	GSM2696704	-0.105942	-0.151281	0.198547	0.0730445	0.0952778	-0.0193681	0.0650204	0.198904	-0.0444978	-0.0164195	0.035593	-0.0261662	0.188507	0.0320143	0.229432	0.0568047	0.253129	-0.0366071	0.242261	0.0403393	-0.0782553	0.00446048	-0.605895
Atherosclerosis	GSM2696705	-0.0202973	-0.118995	0.213385	0.122599	0.0990813	0.0133334	0.13086	0.29424	-0.0124551	0.0955164	0.0392636	-0.0502107	0.172456	0.0681513	0.233401	0.0630509	0.266311	0.00516836	0.209916	0.091342	-0.0349249	-0.0188737	-0.605134
Atherosclerosis	GSM2696706	-0.027908	-0.102624	0.211486	0.144651	-0.0720894	-0.0282912	0.0765176	0.260671	-0.072658	0.00328414	0.0456267	-0.0121412	0.173894	0.123465	0.236544	0.0917657	0.25117	0.018509	0.205664	0.0396705	-0.0419274	-0.0236939	-0.500736
Atherosclerosis	GSM2696707	0.0219683	-0.115797	0.214857	0.162038	0.130756	-0.021877	0.125758	0.285321	-0.0283381	0.0224451	0.0738158	-0.0192936	0.163287	0.14993	0.221971	0.0752448	0.266332	0.00741262	0.203189	0.0509011	-0.0181535	-0.0230863	-0.373285
Atherosclerosis	GSM2696708	0.0585246	-0.0367273	0.22508	0.208059	0.0063722	-0.00119834	0.164741	0.317751	0.0329289	0.00408564	0.0370236	0.0380391	0.149927	0.217501	0.23758	0.0815646	0.251873	-0.0106181	0.255011	0.0514152	0.0329078	0.00222658	-0.544073
Control	GSM2696709	-0.108472	-0.115701	0.201911	0.0514374	0.0997939	-0.0449045	0.0725886	0.184431	-0.0972736	-0.00826158	0.0154023	-0.0800369	0.176257	-0.0193995	0.244933	0.0798078	0.212404	-0.0527839	0.230361	0.0303391	-0.177718	-0.00266195	-0.48329
Control	GSM2696710	-0.125442	-0.168948	0.220407	0.153383	0.0723241	-0.025472	0.0340005	0.213662	-0.120738	0.0426689	0.0260854	-0.0107332	0.195605	0.0535231	0.226279	0.0483524	0.237126	-0.0140173	0.227026	0.0311339	-0.103796	-0.0167709	-0.50129
Control	GSM2696711	-0.0252042	-0.12042	0.187321	0.123566	0.0825364	-0.0228523	0.103363	0.301147	-0.0591974	0.0390942	0.0580926	-0.0307904	0.14478	0.147137	0.24966	0.0796814	0.267088	0.0409695	0.23041	0.0605645	-0.0295172	-0.00657186	-0.459198
Atherosclerosis	GSM2696712	0.0336492	-0.149249	0.19309	0.0955131	0.0808903	-0.0358096	0.113832	0.282375	-0.0919653	-0.0334926	0.0169913	-0.0608318	0.165524	0.119003	0.238679	0.081948	0.26309	-0.00298108	0.211235	0.047194	-0.0497364	-0.0239544	-0.516036

## Sheet: Sheet2
Immune cell infiltration analysis in NAFLD
group	Sample	aDC	B cells	CD8 T cells	Cytotoxic cells	DC	Eosinophils	iDC	Macrophages	Mast cells	Neutrophils	NK CD56bright cells	NK CD56dim cells	NK cells	pDC	T cells	T helper cells	Tcm	Tem	TFH	Tgd	Th1 cells	Th17 cells	Th2 cells	TReg
Control	GSM2385757	-0.100435	-0.0762866	0.254992	-0.118465	0.117766	0.122677	0.112155	0.18259	-0.0293922	0.11588	-0.423731	-0.0302318	0.0016178	-0.453934	0.0164107	0.264777	0.113917	-0.0249923	0.0339786	0.155874	-0.0362378	-0.0649822	-0.0511088	-0.639026
Control	GSM2385758	-0.0365683	-0.0405324	0.275322	0.0512874	0.10451	0.121826	0.206626	0.196461	-0.0458938	-0.0161114	-0.410522	-0.0239162	0.0345646	-0.432169	0.210293	0.301221	0.117546	0.00261901	0.0134282	0.0992849	-0.0151617	0.00547812	-0.0505834	-0.545165
Control	GSM2385759	0.0908838	-0.0440855	0.291957	0.048204	0.1635	0.126641	0.137824	0.167546	-0.0838259	0.05386	-0.385475	-0.0680008	0.046187	-0.353906	0.148452	0.290901	0.0891247	-0.014641	0.0179329	0.240691	-0.0553457	0.00124782	-0.0598532	-0.388186
Control	GSM2385760	0.0692563	-0.0275883	0.240889	0.0303728	0.118034	0.104992	0.182691	0.171841	-0.00247147	0.0339581	-0.424259	0.109521	0.0301921	-0.432804	0.100566	0.30415	0.0856634	-0.00391378	0.0273767	0.197017	-0.0691315	0.000282635	-0.0711402	-0.591234
Control	GSM2385761	0.0236677	-0.0425068	0.258717	-0.0462858	0.14289	0.131373	0.135597	0.183821	-0.0481787	0.197348	-0.391732	0.0189468	-0.00371571	-0.448765	0.0480646	0.282627	0.126226	0.00390932	0.00997266	0.145229	-0.0394529	-0.0790508	-0.0630945	-0.604565
Control	GSM2385762	0.0396759	-0.0505938	0.249036	-0.0859559	0.150284	0.129413	0.167558	0.180871	-0.0710516	0.0860866	-0.395954	0.0500575	0.00915108	-0.460282	0.0469199	0.274985	0.0697013	-0.0217174	0.0161509	0.200376	-0.0564599	-0.0538512	-0.0461351	-0.625241
Control	GSM2385763	0.0113883	-0.0649985	0.290848	0.00842384	0.165844	0.16252	0.159	0.155227	-0.0693572	0.152289	-0.34225	-0.0233183	0.030915	-0.218782	0.0472157	0.264435	0.119316	0.0256399	0.00260486	0.248904	-0.0378651	-0.0722437	-0.0699836	-0.585974
Control	GSM2385764	0.027132	-0.0799323	0.300163	0.0502316	0.202405	0.162614	0.154109	0.175143	-0.0666387	0.205296	-0.287723	-0.0911549	0.0304783	-0.255329	0.120729	0.250346	0.122678	0.052872	-0.00481753	0.29507	-0.0250478	-0.025885	-0.0537032	-0.411311
Control	GSM2385765	0.152726	-0.0522881	0.269504	-0.0314239	0.149683	0.103847	0.106998	0.169181	-0.0637065	0.0968394	-0.374961	0.0550013	-0.00138761	-0.400972	0.069266	0.267398	0.0876735	-0.00330409	0.00255189	0.217459	-0.0391466	-0.167295	-0.0238971	-0.490571
Control	GSM2385766	0.0672994	-0.0393091	0.266765	-0.0199782	0.161289	0.125405	0.119111	0.189114	-0.0724847	0.127757	-0.328472	0.104604	0.0417705	-0.349825	0.117963	0.266526	0.0699709	0.0369921	0.0114234	0.0551975	-0.0262558	-0.117543	-0.075856	-0.569015
Control	GSM2385767	0.0926393	0.0266873	0.189594	-0.00808877	0.208848	0.0643352	0.150408	0.124298	0.0750349	-0.0306631	-0.232789	0.292254	0.0508915	-0.429902	0.131089	0.225347	0.0383377	-0.020544	0.0225984	-0.0370887	0.0572146	-0.308696	-0.0231466	-0.609825
Control	GSM2385768	0.0652885	-0.0738281	0.270063	0.00952636	0.176824	0.115497	0.133179	0.165451	-0.0556753	0.143368	-0.362299	0.0102257	0.0219634	-0.362068	0.0910504	0.284217	0.0943517	-0.0122371	0.0237175	0.205945	-0.0429214	-0.0229591	-0.0843055	-0.544167
Control	GSM2385769	0.169486	-0.0591529	0.261145	-0.0372351	0.184369	0.130139	0.141164	0.201987	-0.0464102	0.158613	-0.334516	0.104791	0.0182554	-0.41512	0.0920865	0.260145	0.074186	0.0171989	0.00813373	0.168205	-0.00301026	-0.175	-0.0582244	-0.558949
Control	GSM2385770	0.0717459	-0.0686904	0.263217	-0.0261323	0.204226	0.102912	0.138689	0.187651	-0.0322978	0.150597	-0.372206	-0.000264166	0.0356547	-0.427453	0.0975926	0.281009	0.0951122	0.0107709	0.0128713	0.176044	-0.0550443	-0.0322642	-0.0507844	-0.542263
Control	GSM2385771	-0.0467466	-0.0957688	0.248707	-0.0250731	0.123985	0.113389	0.0704936	0.154874	-0.0680846	0.0499327	-0.314099	0.094129	0.0255116	-0.429267	0.026227	0.264159	0.117327	0.00105611	0.00446619	0.228815	-0.0663977	-0.0987818	-0.0560921	-0.583072
Control	GSM2385772	0.0110565	-0.0752976	0.254261	0.00161214	0.173789	0.118214	0.093264	0.15161	-0.0477364	0.0892409	-0.353756	0.0797605	0.0305451	-0.489574	0.0745852	0.280136	0.124471	0.0237835	0.02748	0.197678	-0.0440801	0.0444388	-0.0530524	-0.628325
Control	GSM2385774	0.0160673	-0.0623006	0.257214	-0.0158224	0.165561	0.103611	0.16174	0.160624	-0.102319	0.0347604	-0.388014	0.0268732	0.0130973	-0.44151	0.109601	0.284468	0.093702	-0.0108725	0.0217611	0.221501	-0.0759045	0.0198693	-0.0356593	-0.546525
Control	GSM2385775	0.0772121	-0.046415	0.27038	-0.100653	0.178229	0.117101	0.156943	0.189435	-0.0456593	0.111721	-0.378157	0.107632	0.0167205	-0.434164	0.0225023	0.265071	0.109872	-0.00210954	-0.01627	0.137413	-0.0547286	-0.16495	-0.0626449	-0.618349
Control	GSM2385776	0.00224197	-0.0584092	0.267418	-0.00422515	0.1919	0.141445	0.150281	0.207796	-0.051808	0.14713	-0.337401	0.0914496	0.0467053	-0.213795	0.0640168	0.281505	0.116631	0.0417663	-0.00429982	0.142756	-0.0775007	-0.02039	-0.0701362	-0.562395
Control	GSM2385778	0.205943	-0.0221356	0.248183	-0.0455903	0.174589	0.116985	0.112677	0.172089	-0.0595075	0.0929605	-0.352541	0.0934353	0.0184022	-0.392176	0.0676357	0.284853	0.0817087	-0.019185	-0.0174183	0.164156	-0.0145731	-0.0568638	-0.0686114	-0.576542
Control	GSM2385779	-0.0244994	-0.0565937	0.280465	-0.0530015	0.113763	0.166305	0.146181	0.186175	-0.0731816	0.154563	-0.306168	-0.0711726	0.0523384	-0.244719	0.0368212	0.268173	0.0990621	-0.00355686	-0.0229117	0.0996617	-0.0707613	-0.0965145	-0.0520538	-0.403058
Control	GSM2385780	0.00185295	-0.0745399	0.295468	-0.0381864	0.170715	0.142105	0.143146	0.153356	-0.0095267	0.127802	-0.34475	-0.149055	0.0318634	-0.221956	0.0298871	0.275957	0.126337	0.0566277	-0.0113433	0.229983	-0.0597084	0.0175247	-0.0736019	-0.308381
Control	GSM2385781	0.0617637	-0.0427471	0.266983	-0.0605141	0.202177	0.123148	0.144774	0.21088	-0.0718289	0.16434	-0.342167	0.0375353	0.0113083	-0.389365	0.0415719	0.258873	0.0723593	0.0162379	-0.000778942	0.200618	-0.0394048	-0.0585595	-0.0460667	-0.586881
Control	GSM2385782	0.0991242	-0.0175303	0.260941	-0.0173248	0.21247	0.0904596	0.0759876	0.160358	0.00316595	0.098624	-0.322871	0.224146	0.104927	-0.554778	0.0519563	0.216964	0.069909	-0.10558	0.00528103	0.138508	-0.0356153	-0.169143	-0.0025861	-0.613724
NAFLD	GSM2385720	-0.0236258	-0.0540058	0.254464	0.0930375	0.157101	0.0985345	0.134396	0.165728	-0.0826071	-0.0189525	-0.290605	-0.08383	0.00950488	-0.34647	0.197387	0.297918	0.100402	0.00670821	-0.0207171	0.266526	-0.084073	-0.0643275	-0.0185778	-0.321531
NAFLD	GSM2385721	0.0146021	-0.0652318	0.256903	0.0255539	0.145838	0.100253	0.187965	0.180188	-0.0496295	-0.0333954	-0.335187	-0.0488917	0.0311824	-0.285528	0.21243	0.295892	0.10774	0.00313749	-0.0406197	0.154969	-0.0827142	-0.169967	-0.0113516	-0.53927
NAFLD	GSM2385722	-0.00898616	-0.06699	0.247163	0.0496423	0.176026	0.113304	0.16328	0.162932	-0.0842375	0.00767201	-0.345283	-0.0652958	0.0229552	-0.23293	0.0866392	0.271936	0.100756	0.00501464	-0.021308	0.269171	-0.0918754	-0.00946608	-0.0365864	-0.290606
NAFLD	GSM2385723	-0.00646607	-0.0799638	0.251661	0.0399876	0.121251	0.0792646	0.16668	0.141855	-0.0603848	-0.0139965	-0.350983	0.0505403	0.0448832	-0.450488	0.134732	0.298931	0.117829	0.0310919	0.0526456	0.148716	-0.0811594	-0.0649621	-0.00507694	-0.565116
NAFLD	GSM2385724	-0.0189249	-0.0759316	0.255155	0.101792	0.172377	0.117343	0.14422	0.157881	-0.0817829	0.0081772	-0.332161	-0.0723197	0.0241443	-0.268207	0.161493	0.284673	0.116268	-0.000247654	-0.0175046	0.252332	-0.10261	-0.0685993	-0.0335962	-0.397345
NAFLD	GSM2385725	0.0102101	-0.0556557	0.24825	0.0801121	0.109673	0.112524	0.168723	0.142554	-0.105958	0.00658113	-0.324432	-0.129688	0.0299702	-0.249888	0.139335	0.289483	0.150401	0.0471777	-0.022637	0.207738	-0.0841334	-0.059767	-0.0267961	-0.329058
NAFLD	GSM2385726	0.0555561	-0.0132938	0.244189	0.17009	0.197457	0.120883	0.157699	0.15662	-0.0138464	-0.0112004	-0.259193	-0.092098	-0.0032139	-0.233474	0.223518	0.277036	0.089844	-0.00133135	0.00547711	0.340128	-0.072408	-0.0938625	-0.0353982	-0.216334
NAFLD	GSM2385727	-0.137071	-0.0834251	0.235554	0.0258778	0.108758	0.0983068	0.151558	0.138742	-0.0934123	-0.0220315	-0.321546	-0.0927294	0.0496521	-0.286616	0.120833	0.285054	0.159955	0.0396952	-0.00531586	0.218561	-0.0709171	-0.0283804	-0.0207313	-0.415936
NAFLD	GSM2385728	0.0267526	-0.0497533	0.254582	0.0763999	0.174575	0.0936423	0.187502	0.176673	-0.0313202	0.0590925	-0.301727	-0.0611354	0.0432475	-0.312371	0.219272	0.284735	0.076498	0.0145924	0.0288174	0.286376	-0.077107	-0.0481589	-0.0260338	-0.344747
NAFLD	GSM2385729	0.0296608	-0.0707363	0.266507	0.0822267	0.181484	0.114857	0.182442	0.178749	-0.0935163	0.0239467	-0.320841	-0.0793351	0.0384996	-0.289246	0.169322	0.290673	0.120608	0.0394667	-0.00100896	0.357669	-0.0908643	-0.088931	-0.0388467	-0.264579
NAFLD	GSM2385730	0.0135847	-0.0683192	0.251571	0.0586026	0.166984	0.0675315	0.163049	0.153113	0.00940006	0.0121382	-0.369817	-0.00325162	0.0551518	-0.389455	0.161361	0.298496	0.121448	0.0503389	0.0413372	0.282429	-0.0851045	-0.0265685	-0.0514995	-0.520135
NAFLD	GSM2385731	0.0937731	-0.0649512	0.19963	0.0407058	0.16537	0.0801475	0.0936472	0.189321	-0.0253188	0.0200938	-0.305977	0.057912	0.0189833	-0.534645	0.172629	0.299164	0.104835	0.0117393	0.0119503	0.161817	-0.0296374	-0.0711751	-0.00283373	-0.557589
NAFLD	GSM2385732	0.0431719	-0.04784	0.251491	0.0623817	0.166436	0.09874	0.178025	0.158913	0.0153454	0.0285206	-0.352868	-0.0530373	0.0402265	-0.261587	0.123587	0.281657	0.138042	0.045957	0.0333599	0.298577	-0.0768715	0.00175274	-0.0358723	-0.588332
NAFLD	GSM2385733	0.0502964	-0.0593672	0.226977	0.0120349	0.149577	0.0631363	0.121333	0.128146	-0.0389303	0.000197884	-0.288182	0.131648	0.0438553	-0.444684	0.0718708	0.277303	0.111745	-0.0124738	-0.0506421	0.248585	-0.0924179	-0.0824383	-0.0254698	-0.597219
NAFLD	GSM2385734	0.0232481	-0.0900194	0.231473	-0.00340042	0.131552	0.0806483	0.127215	0.137754	-0.0621888	-0.0070561	-0.372709	0.0918143	0.0231315	-0.523672	0.127431	0.292375	0.119242	-0.0100992	-0.0159403	0.312657	-0.083217	0.00438645	-0.0342688	-0.596856
NAFLD	GSM2385735	0.0667693	-0.0886379	0.225449	0.0504729	0.169564	0.0790785	0.117807	0.169855	-0.0344566	-0.00219861	-0.363153	0.0531082	0.0282936	-0.450397	0.155518	0.289053	0.112588	0.0180965	0.0121998	0.253502	-0.0820333	-0.0114002	-0.041169	-0.540902
NAFLD	GSM2385736	0.0452632	-0.073135	0.243577	0.0612	0.164961	0.108624	0.122031	0.16797	-0.117206	0.0107575	-0.274228	-0.112016	0.020169	-0.262221	0.155202	0.295508	0.095838	0.01937	0.00494698	0.218322	-0.113981	-0.0264861	-0.0405845	-0.201552
NAFLD	GSM2385737	0.189455	-0.0467649	0.219544	0.0429161	0.193585	0.0821334	0.179585	0.168257	-0.0490793	0.0134782	-0.382616	0.113588	0.0178765	-0.501272	0.130834	0.28402	0.11388	0.00281191	-0.00478943	0.273577	-0.0610548	-0.0705051	-0.0265275	-0.628506
NAFLD	GSM2385738	0.00262776	-0.0600233	0.251608	0.0798236	0.186142	0.116792	0.158369	0.139284	-0.0338436	0.0348032	-0.336058	-0.00965729	0.0177485	-0.29369	0.13628	0.269163	0.129896	0.0337862	0.019002	0.307634	-0.104706	-0.0497614	-0.0529147	-0.310104
NAFLD	GSM2385739	0.158176	-0.0566341	0.250951	0.0687935	0.175254	0.0984695	0.165235	0.169912	0.00483154	0.0601421	-0.364044	-0.0568089	0.036341	-0.3637	0.186405	0.297925	0.129831	0.0552889	0.0086984	0.276187	-0.071503	-0.0113685	-0.0225493	-0.556773
NAFLD	GSM2385740	0.0665034	-0.0611254	0.234111	0.0296809	0.175981	0.0640869	0.0838052	0.164302	-0.0922527	0.0264086	-0.343229	0.110746	0.0190768	-0.522312	0.136518	0.265549	0.103368	-0.0172219	-0.0371663	0.331632	-0.0613081	-0.0225472	-0.0294544	-0.532922
NAFLD	GSM2385741	0.0433983	-0.0585214	0.259448	0.0786146	0.16663	0.0923455	0.180239	0.189603	-0.0251964	0.013927	-0.333778	-0.0469016	0.0362284	-0.292692	0.197905	0.277683	0.0932444	0.0489082	0.0057782	0.301792	-0.0740834	-0.0159158	-0.0125524	-0.340575
NAFLD	GSM2385742	0.0362962	-0.0836624	0.236057	0.0448204	0.136397	0.103091	0.152418	0.161076	3.22068E-05	0.0126189	-0.404617	-0.0467826	0.0337814	-0.455566	0.162511	0.284867	0.133426	0.0409068	0.0106963	0.307476	-0.0761706	0.0166247	-0.0206152	-0.572099
NAFLD	GSM2385743	0.0682741	-0.0608006	0.262228	0.0672218	0.179145	0.0863588	0.17595	0.176092	-0.0630131	0.0189944	-0.370282	-0.0272599	0.0175297	-0.362431	0.173341	0.283605	0.0955596	0.0140465	-0.0038947	0.31893	-0.0646329	-0.00561748	-0.0348934	-0.52875
NAFLD	GSM2385744	0.0540203	-0.0612349	0.228519	0.064236	0.188706	0.0689432	0.138421	0.131534	-0.0859219	-0.000523773	-0.381499	0.0704081	0.0268032	-0.461098	0.126568	0.274199	0.0953479	-0.0081779	0.0103695	0.344828	-0.0799409	-0.0537085	-0.0358891	-0.619528
NAFLD	GSM2385745	0.00411299	-0.0567709	0.248133	0.0258284	0.148248	0.100605	0.172564	0.142968	0.0136184	0.0235382	-0.353735	-0.108459	0.043464	-0.20926	0.128936	0.278388	0.122871	0.0581781	0.017365	0.260064	-0.0993987	0.00992491	-0.0318221	-0.348555
NAFLD	GSM2385746	0.0184547	-0.0722637	0.260229	0.0561673	0.190015	0.0938596	0.134992	0.148386	-0.0519231	0.0351743	-0.295482	-0.0764131	0.0538973	-0.236466	0.137637	0.292233	0.12717	0.0494562	0.0185008	0.311644	-0.0796895	0.0473871	-0.0392245	-0.264126
NAFLD	GSM2385747	0.0411711	-0.083346	0.236856	0.14781	0.18239	0.139542	0.148897	0.125659	-0.137152	0.0107826	-0.306147	-0.0854392	0.0208506	-0.343658	0.12519	0.241185	0.106769	0.0464842	-0.0405612	0.270441	-0.103717	0.0545721	-0.033556	-0.286888
NAFLD	GSM2385748	-0.011717	-0.0777868	0.257489	0.0603493	0.152595	0.0887476	0.115152	0.155072	-0.0365215	0.0103503	-0.347609	0.00178083	0.0482652	-0.395169	0.141733	0.291493	0.118165	0.0458479	0.00257162	0.294545	-0.093911	0.0538794	-0.0377386	-0.419926
NAFLD	GSM2385749	0.0638169	-0.0716927	0.253259	0.0418378	0.18016	0.0872881	0.107597	0.14369	-0.109414	0.0203388	-0.391995	0.0406325	0.0326423	-0.440059	0.167166	0.287993	0.144477	0.0171338	0.0117171	0.360974	-0.0683387	0.0412394	-0.0320507	-0.572008
NAFLD	GSM2385750	0.0923333	-0.0758951	0.239914	0.0311596	0.185248	0.101455	0.161825	0.167019	-0.0820819	0.0308724	-0.349346	-0.0879026	0.0531477	-0.296864	0.110732	0.295936	0.128054	0.0446911	0.0230228	0.279139	-0.0868057	0.0427332	-0.0385263	-0.470801
NAFLD	GSM2385751	0.110806	-0.0651894	0.24805	-0.00889798	0.15637	0.0522178	0.13752	0.177951	-0.0901126	0.039695	-0.374433	0.0442334	-0.00874672	-0.441691	0.146115	0.272984	0.0957251	-0.0184588	-0.0532406	0.258332	-0.0549879	0.02391	0.0114276	-0.485855
NAFLD	GSM2385752	0.0882545	-0.0715564	0.238427	0.045918	0.170481	0.0985752	0.110534	0.142964	-0.0769362	0.0138798	-0.384657	0.0866705	0.0269409	-0.512427	0.152285	0.289271	0.140888	0.0422878	0.00621694	0.298528	-0.0819926	0.0261128	-0.0452923	-0.586155
NAFLD	GSM2385753	0.0729793	-0.0742224	0.248781	0.0844099	0.146019	0.0727787	0.109198	0.185082	-0.033874	0.00421439	-0.332337	0.111195	0.0297144	-0.406686	0.141825	0.278138	0.090249	0.00391354	-0.00445078	0.303109	-0.066516	-0.0179216	-0.0171356	-0.455203
NAFLD	GSM2385754	0.0572503	-0.0704678	0.272923	0.0999956	0.215548	0.0988342	0.178557	0.185932	-0.0959758	0.0406056	-0.305343	-0.121828	0.0318098	-0.230662	0.170738	0.298461	0.134059	0.0637892	0.0167757	0.315939	-0.0862672	0.0115716	-0.0106398	-0.186407
NAFLD	GSM2385755	0.0511797	-0.0744728	0.263515	0.102376	0.162549	0.0953004	0.103222	0.150386	-0.0770023	0.0364627	-0.371249	0.025233	0.0174203	-0.42446	0.163198	0.295195	0.108875	-0.00672731	0.0153372	0.315785	-0.0799364	0.0335018	-0.0463293	-0.488667
NAFLD	GSM2385756	0.106538	-0.0794751	0.241607	0.0385533	0.201936	0.0739003	0.160869	0.174986	-0.0379065	0.014105	-0.364449	0.0209888	0.0208598	-0.4825	0.129036	0.281365	0.070009	0.019725	-0.0228884	0.321228	-0.0824627	-0.020739	5.41068E-06	-0.527118
NAFLD	GSM2385773	0.135962	-0.0230121	0.25859	0.010391	0.19563	0.0922839	0.104101	0.168848	-0.00378072	0.0884437	-0.356848	0.144724	0.0379358	-0.492385	0.0860411	0.268766	0.110664	-0.0205331	0.00888294	0.178276	0.002944	-0.00946331	-0.063506	-0.57618
NAFLD	GSM2385777	-0.0156122	-0.0702806	0.267194	-0.013794	0.15235	0.127628	0.17278	0.173589	-0.0336886	0.189395	-0.355821	-0.0608108	0.0419494	-0.383016	0.0760036	0.26565	0.125631	0.0619056	0.0370941	0.232968	-0.0549057	0.0144385	-0.0556393	-0.557045
